# Supplementary material for: Proteomic Profiling of Dilated Cardiomyopathy Plasma Samples — Searching for Biomarkers with Potential to Predict the Outcome of Therapy
Source: J Proteome Res. 2024 Feb 16;23(3):971–84. doi: 10.1021/acs.jproteome.3c00691 (PMC10913098; doi:10.1021/acs.jproteome.3c00691)
Supplement: Supplementary file 1 — pr3c00691_si_001.xlsx [file pr3c00691_si_001.xlsx]

## Sheet: ctrl-DCM significant
Supplementary Table 1. Complete list of all proteins identified and quantified in the comparison between healthy control and DCM samples along with details from the proteomic analysis.
LFQ intensity G-22	LFQ intensity G-23	LFQ intensity G-24	LFQ intensity G-25	LFQ intensity G-26	LFQ intensity G-27	LFQ intensity G-28	LFQ intensity G-29	LFQ intensity G-30	LFQ intensity G-31	LFQ intensity G-32	LFQ intensity G-33	LFQ intensity G-34	LFQ intensity G-35	LFQ intensity G-36	LFQ intensity G-37	LFQ intensity G-38	LFQ intensity G-39	LFQ intensity G-40	LFQ intensity G-41	LFQ intensity G-42	LFQ intensity G-43	LFQ intensity G-44	LFQ intensity G-45	LFQ intensity G-46	LFQ intensity DCM-001	LFQ intensity DCM-003	LFQ intensity DCM-009	LFQ intensity DCM-010	LFQ intensity DCM-014	LFQ intensity DCM-015	LFQ intensity DCM-018	LFQ intensity DCM-022	LFQ intensity DCM-023	LFQ intensity DCM-024	LFQ intensity DCM-025	LFQ intensity DCM-026	LFQ intensity DCM-027	LFQ intensity DCM-034	LFQ intensity DCM-035	LFQ intensity DCM-037	LFQ intensity DCM-039	LFQ intensity DCM-040	LFQ intensity DCM-042	LFQ intensity DCM-205	LFQ intensity DCM-207	LFQ intensity DCM-218	LFQ intensity DCM-412	LFQ intensity DCM-414	LFQ intensity DCM-004
ctrl	ctrl	ctrl	ctrl	ctrl	ctrl	ctrl	ctrl	ctrl	ctrl	ctrl	ctrl	ctrl	ctrl	ctrl	ctrl	ctrl	ctrl	ctrl	ctrl	ctrl	ctrl	ctrl	ctrl	ctrl	DCM	DCM	DCM	DCM	DCM	DCM	DCM	DCM	DCM	DCM	DCM	DCM	DCM	DCM	DCM	DCM	DCM	DCM	DCM	DCM	DCM	DCM	DCM	DCM	DCM
19.2414	19.9265	16.4969	21.8873	18.4337	19.5382	19.1471	17.0584	18.6448	19.551	16.1571	18.2057	16.8224	17.9297	21.3032	19.7747	17.969	20.113	19.0245	17.9696	19.1502	18.0379	19.1819	17.7455	19.3961	25.6986	24.5429	24.9669	25.0104	24.7758	24.4907	25.6321	25.8182	24.9477	25.2409	22.9853	24.4606	24.6215	24.8671	25.847	24.555	22.9163	24.7222	25.4182	23.3656	24.6922	23.5101	24.5558	19.6624	24.205
17.8505	18.4987	17.1	17.7289	17.7245	16.978	18.7692	16.1284	17.7817	16.4828	17.8685	18.2608	18.1132	18.7534	19.047	19.3468	20.4395	20.5371	18.6236	18.349	19.0915	20.01	17.0548	17.5728	18.6964	23.7112	22.8159	23.5776	22.2492	24.1567	22.1582	20.6304	24.6167	20.895	22.9073	22.4465	22.2349	25.525	22.5394	23.7944	25.5755	21.7874	22.4104	22.5573	24.9675	22.0896	23.6061	23.6649	20.8599	21.5927
17.9619	17.934	18.3504	20.3569	18.5476	18.4253	17.561	17.2407	17.9823	19.1023	18.0054	18.1718	17.4581	18.4477	19.5372	18.5766	18.4456	19.6684	18.1607	18.2616	20.4656	17.7222	19.4933	17.59	19.0458	24.0442	23.3228	23.0614	24.7735	23.8613	23.5591	23.4419	24.082	23.8271	24.1853	23.5852	23.921	23.7895	23.0974	23.9317	23.2598	17.2919	23.6863	23.2254	24.1439	23.5909	23.1309	24.5557	18.7362	24.1599
18.0164	19.2212	21.1128	18.654	19.5259	17.5534	18.3908	22.0237	19.0142	19.8747	18.6801	21.6616	21.6049	16.7302	21.722	18.5948	18.9463	20.6182	18.3829	20.1805	18.0997	22.0591	17.1482	18.4959	19.1738	24.5637	23.3867	23.9919	24.3689	24.7363	23.7904	24.3211	25.066	24.9653	23.9992	24.4028	24.8908	25.3751	24.4806	25.119	24.7378	20.595	24.4452	23.7827	24.7001	24.5239	24.4347	24.7572	20.1831	24.1272
19.727	18.4626	17.4346	19.0249	18.479	18.3036	18.0003	17.9175	17.6843	16.7822	19.8745	18.5631	17.6458	17.46	17.3009	20.405	18.6451	17.6926	18.1444	18.4313	17.6991	19.3734	14.7406	19.2882	19.2347	22.1996	21.7738	21.7029	23.1978	23.0923	21.9556	22.0667	23.2504	21.6859	22.3767	22.2455	21.855	23.111	22.6748	21.9454	22.4791	20.6774	22.1904	22.0332	22.8224	22.7699	22.147	22.1709	18.9342	22.5363
24.8742	26.1538	25.703	26.9276	25.6584	25.8007	26.1974	26.0411	26.0686	26.1746	27.7203	26.1123	26.5085	25.4822	27.4369	26.7549	28.091	28.2523	25.1605	25.2636	25.8635	28.3006	25.417	27.2078	26.1579	29.6469	28.6597	28.5887	29.4714	28.8939	28.5992	29.2178	29.768	29.1471	28.9707	28.836	29.9494	29.4734	29.5182	29.1389	29.7018	28.2891	29.2962	29.1092	29.2054	29.5824	28.7198	29.9362	26.5761	29.6219
17.9257	17.9138	19.805	20.1758	19.0987	20.6097	17.8325	17.4171	17.098	18.3364	18.3824	20.7156	20.2219	19.6628	18.6365	19.8475	21.3492	18.8493	17.8492	19.9297	16.8595	20.9836	16.9241	21.435	18.586	23.1262	20.6236	21.8689	23.3481	22.1007	22.3577	22.0843	22.766	21.69	22.0515	19.5107	22.1386	20.1209	21.7074	21.2956	21.9162	19.6504	22.1507	23.0268	21.8728	22.1772	21.9627	23.5014	18.9341	25.066
20.6584	21.3701	21.2602	21.6976	21.6768	19.1875	20.7468	21.7115	20.441	20.9148	21.7892	21.3809	19.9166	20.3952	19.8406	21.2692	22.3025	21.999	20.4104	21.4229	20.5677	20.9399	22.2093	22.1029	22.1124	24.838	22.5411	23.4992	23.9761	23.7688	24.1733	24.1024	24.1781	23.5718	23.6776	23.0187	25.1793	24.2856	23.8298	23.4074	24.3923	17.8999	23.7583	23.1811	24.4464	24.3687	22.8171	24.7111	20.7826	23.9131
22.6943	21.0958	24.1162	24.4571	21.7674	23.5893	25.088	24.0231	21.8033	21.213	24.2218	24.8076	22.6788	22.6673	22.1124	24.6263	23.0811	22.6338	24.6602	24.9647	22.5234	22.7801	23.6261	25.8081	24.4497	25.9015	23.5081	27.8091	24.026	24.6613	27.3639	26.3491	28.3642	29.0738	23.1311	23.2634	26.8219	27.0835	25.0942	24.0496	26.1137	25.8117	24.1984	27.0538	25.029	24.9671	25.4887	26.2263	27.7195	25.097
19.936	18.7048	18.3664	17.9688	19.232	19.568	17.7361	17.1819	18.2477	17.9854	19.167	18.9517	17.8757	17.7351	17.6884	20.3544	18.8238	19.3389	20.0578	17.597	18.2663	18.722	18.5139	18.7487	19.4929	21.9108	19.8962	20.4752	21.423	21.1568	20.4967	21.0483	21.68	21.6756	21.497	20.2934	22.1734	22.7183	20.9632	20.0394	21.5306	20.0163	21.1836	20.9632	20.2442	19.7904	19.8904	21.2962	17.4677	21.8669
20.5759	20.9354	20.6059	19.2996	20.7492	19.0184	19.0754	16.7871	20.2829	18.9515	21.5204	17.7957	20.6598	16.0205	21.258	21.5281	21.0672	20.8266	18.1722	20.8417	19.3301	21.0687	19.5462	21.0729	20.6512	21.9015	21.2186	22.3369	22.8114	20.8185	21.115	22.1028	22.0132	21.7259	22.3206	21.1185	23.5111	22.4794	23.3167	20.8811	22.0443	19.3462	23.1353	22.6476	20.6895	22.3536	21.8099	22.7638	21.3894	22.602
18.3844	22.5932	22.2043	22.8311	21.6248	17.4267	21.6113	21.219	20.4447	21.1521	23.3147	23.2424	21.303	22.9109	23.7456	22.8266	23.6934	23.5706	21.4701	23.2036	21.5311	23.5438	24.1858	22.4569	23.2604	22.7782	25.1185	24.3623	24.6667	23.6505	24.0952	25.1176	23.4483	23.2403	24.2532	23.2392	22.0243	25.0359	26.2725	22.7471	25.5676	23.6273	24.2799	25.099	24.7259	23.2275	23.0872	21.4342	22.6409	21.2968
21.6108	21.3355	19.5439	20.6219	22.7887	21.4612	22.8095	20.9017	21.3885	22.0325	22.5625	23.1328	21.4618	21.8439	22.4118	24.3269	20.5046	21.3015	25.1787	22.6278	22.99	22.2341	22.302	24.0191	22.5329	20.2272	20.5104	26.8801	22.297	20.3154	26.9045	25.4264	28.0535	29.6679	22.1501	22.0425	25.9669	24.2201	23.3582	21.5641	25.6501	24.7795	25.7602	24.8266	23.3616	22.4085	21.9919	23.2108	24.2306	22.9751
21.9203	18.7252	17.0618	18.7854	21.6833	21.6591	22.906	16.5436	21.5082	21.0226	17.9652	22.3318	17.7344	16.6904	18.5603	19.4033	19.9006	18.8505	18.1511	18.1635	22.2775	20.1382	22.2278	22.4449	19.1913	22.7316	22.1749	21.9901	21.6749	22.3577	22.4618	22.3798	23.2623	22.971	22.4211	16.0171	17.7722	23.4021	18.5908	18.1572	23.2909	25.3688	22.626	23.611	22.604	23.4586	22.1227	23.1795	20.893	22.6601
17.02	18.6442	16.9675	20.4814	19.1401	18.0324	18.8265	18.0988	18.6826	20.2802	18.3127	17.9657	17.0901	18.444	17.9858	18.0634	17.4207	19.7542	17.1956	18.5707	17.4481	17.5498	17.9449	19.2981	19.123	20.9682	19.7738	19.341	21.8594	19.9668	19.9207	19.7911	20.2306	17.1183	20.399	19.2166	21.433	20.8871	20.7859	19.7256	19.4162	19.3329	18.0394	21.0455	18.405	18.2324	20.3717	19.9024	17.9754	23.8409
19.2504	18.2948	16.9602	18.6395	18.7073	17.6377	20.4157	20.6708	19.4105	20.5028	20.5656	20.3785	20.5471	17.2354	17.3637	20.5603	21.1067	18.2962	22.4405	18.3074	20.4024	20.5616	20.1881	18.0324	19.6719	21.2217	19.376	20.123	21.2495	20.5567	20.3298	20.8487	21.9041	21.2641	21.6077	20.3188	21.767	22.3844	20.8145	20.9399	21.4699	19.3104	20.8962	20.414	21.0936	21.3307	20.2915	20.2142	19.4099	20.996
24.5882	23.725	25.452	25.1766	24.6734	24.9467	23.4102	24.8771	24.0208	24.8838	24.8341	26.3026	25.404	25.3757	21.4678	25.5737	24.854	25.8854	24.9815	25.6068	24.3592	26.2833	26.3157	26.6862	25.8845	26.4729	25.9788	25.9191	26.4226	25.789	26.5459	25.3432	26.6331	26.4514	26.0181	25.8428	26.6663	26.9612	27.0503	26.736	26.9014	25.8272	26.2691	26.1897	25.9428	25.8269	26.4919	27.3244	26.0611	25.7614
26.7758	27.3273	27.6989	27.4586	26.5713	26.5001	26.6034	26.7007	26.549	26.4137	28.5776	28.3329	27.8455	27.7732	28.5795	28.6094	28.9846	29.2029	26.9688	27.4451	27.6885	28.4224	28.2219	28.5691	27.8854	29.109	27.9634	28.056	29.265	28.1986	28.9756	29.0662	29.1926	28.7195	28.8609	28.7992	29.1744	29.2791	29.1477	29.0126	29.2621	27.0194	29.1777	28.5827	28.8699	28.9387	28.5776	29.073	26.7007	29.2643
27.8266	27.7918	27.6629	28.12	28.344	27.4591	27.0243	27.6525	27.0744	27.3346	28.6997	28.8034	28.4543	28.2054	28.951	28.6135	29.3848	28.626	27.8535	28.3911	28.2758	28.9951	28.6123	27.9226	28.1576	28.9736	28.304	28.8905	29.5671	28.0876	29.3983	29.3426	29.7861	29.1863	29.2615	29.4996	29.3364	30.1793	30.0026	29.7946	29.6792	27.6487	29.9966	29.3538	29.307	29.7922	29.0025	29.5357	27.0085	29.2302
21.0787	21.1768	20.2525	21.6741	19.2319	18.0772	18.0461	20.9965	20.9406	20.9532	21.4981	21.4646	21.283	20.6409	21.735	21.7825	21.9617	21.668	20.7868	21.2782	20.2818	18.4841	21.0282	21.1502	20.4048	22.0028	20.2068	21.2934	23.0872	21.0476	21.6456	21.2462	21.4386	21.2197	21.8639	20.993	22.0766	23.1098	22.5722	19.1105	21.7397	21.7061	21.7925	21.5184	22.3727	22.6543	19.9499	21.5028	20.7476	22.3661
20.2489	19.0611	19.3537	21.552	20.1355	15.7213	19.3445	20.4241	19.3604	19.5555	20.1263	20.0332	20.1079	19.8743	20.6314	21.2985	20.1735	19.8307	19.6817	19.7196	17.4928	20.4153	19.0276	20.7267	19.813	22.0436	19.0649	20.5421	22.1476	20.02	20.074	17.4122	20.8526	20.3377	20.6812	19.5872	21.5533	20.6574	20.5581	19.1107	20.666	21.699	20.1316	20.8222	21.433	21.5778	19.8298	21.3043	20.5164	22.0443
23.1312	22.0997	16.8078	22.7469	21.2916	22.219	23.6263	21.9825	17.5678	23.5748	21.6058	23.3893	19.727	22.1859	18.9989	22.6282	24.2877	19.02	19.8291	20.7981	25.0858	22.1048	24.4192	22.6759	22.0392	22.5212	22.2939	22.0223	21.5837	22.0782	23.3458	23.542	23.464	23.2581	22.0151	21.5637	22.809	22.698	22.3127	22.0955	24.1382	22.1742	22.1454	21.8941	22.5357	23.9339	22.0909	22.3765	19.1477	23.0319
21.4453	20.8896	20.2391	20.8209	19.7146	17.9843	21.0629	19.8439	20.1351	21.0298	20.9911	22.3763	20.9272	19.6124	21.7502	22.5329	19.7279	16.3886	21.2507	19.6438	21.8803	20.4807	22.7855	20.7401	18.2113	22.0146	21.4982	20.1146	20.528	21.9999	21.4261	20.3184	21.9112	20.4098	19.9751	20.5372	15.9166	20.8256	22.6902	19.8189	22.7038	20.6068	20.9138	20.6606	21.7443	20.1632	20.8129	22.2579	25.0326	22.2538
27.5093	27.9088	27.1593	28.7863	27.5159	27.4182	27.8286	27.9951	27.4939	27.585	28.5823	28.5376	27.847	27.6034	28.7061	28.5949	28.8975	28.4235	28.8815	27.7165	28.0219	28.4988	28.7615	28.2312	28.339	29.0272	27.4357	28.5253	29.4711	28.2439	28.8207	29.3826	28.2985	28.6306	28.5597	27.7199	29.9438	29.6684	29.0093	28.0852	29.005	28.8724	29.1272	29.5335	28.4723	29.3211	27.4244	29.3322	28.6622	29.8013
26.2502	27.2059	26.4755	28.3645	27.3411	26.9216	26.8806	27.1407	27.5145	27.1094	28.8145	28.7135	27.9255	27.8154	26.9928	27.5342	28.7023	27.884	28.3063	28.0261	28.1649	26.9536	28.3632	28.5587	28.1529	29.2726	27.8622	27.596	28.6063	28.6326	27.9914	28.1295	28.1619	28.4211	27.9635	28.008	28.8435	29.4389	28.3041	27.9366	28.7304	28.0483	28.7989	27.9579	28.4906	28.9426	28.2245	28.5283	27.5169	28.4987
27.1619	27.4533	26.9604	28.2288	27.4603	26.4232	26.9764	26.5808	26.5338	26.881	28.3369	27.7678	27.1089	26.9869	27.6658	27.5968	27.7531	27.6055	27.3745	27.6362	27.1296	27.7773	27.1948	27.3903	27.6299	28.3503	27.6578	27.718	27.8062	27.0046	27.9087	27.7735	28.563	28.8595	27.531	26.8405	29.159	28.5705	27.9268	27.0035	28.2696	28.6021	27.8939	28.2142	27.7288	28.2072	27.3469	28.4466	27.915	28.6221
20.9179	22.4481	21.644	22.0717	22.0648	21.9158	21.7961	21.4575	21.2726	22.1035	24.4528	22.4665	21.1989	22.1281	21.2205	22.5593	22.153	22.0089	22.2933	21.4506	21.7991	23.4187	21.6161	17.4196	23.4839	24.9539	21.6246	21.9957	22.4498	23.807	20.1972	23.2681	22.4454	23.4443	22.5828	21.4116	24.0491	24.6645	23.8757	21.2657	21.9865	22.6731	21.603	21.4282	21.6359	23.0856	21.3726	24.3019	24.331	20.895
23.6042	23.6487	23.0291	24.8931	26.0862	22.6863	23.8065	23.5317	24.3568	23.9405	24.8141	23.8433	23.6947	22.1575	24.994	24.1061	25.0784	24.9606	22.627	23.8642	22.9231	23.328	23.4451	24.8518	24.4442	23.8264	23.0503	24.9859	26.0736	23.1388	25.5895	24.3369	23.8004	23.6292	24.8186	22.5932	25.1293	25.8684	24.9294	24.3543	23.3516	24.8195	25.4018	26.1734	23.6849	24.7863	24.3435	24.3335	24.2353	25.4925
21.9167	22.89	21.9582	23.2201	22.9858	22.8074	22.7427	23.4945	21.8676	22.3847	23.3344	23.1205	21.5771	22.3716	22.3266	23.3324	22.9972	23.1904	22.2931	22.2542	22.4847	22.7608	21.2752	22.9104	21.9266	24.3159	22.083	22.2298	22.8777	22.8921	23.3388	23.9162	23.7255	23.0117	23.7188	21.9309	23.5507	24.9671	23.0611	22.3925	23.232	23.3464	23.0807	23.7976	22.8317	22.5004	22.2849	23.0064	23.3162	23.5484
19.8153	20.0303	20.6105	19.9146	21.0992	20.879	20.8611	20.0687	20.3688	20.1245	22.1295	21.0847	20.9904	20.9282	21.1338	21.8867	21.248	22.2043	21.1058	21.2591	20.7689	20.9317	20.8133	20.5699	21.2833	22.77	20.7002	21.1971	21.4661	21.2685	21.6609	21.4737	20.3509	20.4657	21.8272	21.0342	22.2701	21.2793	21.5566	20.1996	21.8971	22.0635	21.3601	21.9339	21.7296	21.771	21.2824	20.8785	21.4472	22.3311
26.4784	26.1457	26.7884	27.2031	26.0247	25.681	26.0271	26.6784	25.8093	25.5608	27.7815	27.5045	26.8984	26.5958	27.0663	27.3459	27.8146	27.447	27.2911	26.7748	27.2306	27.5734	27.0015	27.5193	27.0778	27.2962	27.1792	27.7125	27.6895	27.1	27.7154	27.5301	28.0029	27.5442	27.3011	27.0639	27.6437	27.7352	27.5014	27.2667	27.6043	26.0554	27.298	26.9442	27.4157	27.4633	27.109	27.6845	26.5651	28.2026
25.135	26.559	26.1487	27.1286	26.5294	25.835	25.3331	26.1918	25.3853	26.5095	26.9554	26.0254	25.6108	24.85	26.8819	26.9312	26.6348	25.7404	26.0559	26.1994	26.0116	26.5518	26.2484	26.6722	26.0788	26.5876	25.2689	26.2103	27.1842	25.7534	27.0766	27.1564	27.3995	27.2194	27.0323	26.2115	27.3009	26.3791	27.4788	26.2088	27.0921	27.5774	27.1572	27.2078	26.7325	26.7748	26.3231	27.3622	27.0882	27.2183
22.6237	22.9492	22.4014	22.0455	23.1411	22.7656	23.1287	22.919	21.1559	22.8874	22.9891	23.6584	22.5073	21.7883	23.646	24.126	23.8736	23.6515	24.5271	24.6232	23.7256	24.2006	23.1662	23.4987	23.6064	24.1951	22.1138	26.1762	22.8921	22.6704	22.7172	22.3934	26.9173	22.6312	22.3289	24.6205	23.4206	23.5679	23.3704	23.3247	24.682	24.2887	23.3673	23.8941	23.5106	23.3291	23.7929	23.4588	25.0086	24.4746
23.5305	23.8149	23.6082	24.6814	23.0719	23.8328	23.5863	24.0637	23.1	23.3145	25.2919	24.6791	23.4022	22.7646	24.3689	23.2785	24.4819	24.7386	24.3319	24.4713	24.2175	24.1545	24.9053	24.9389	25.4104	24.0932	23.6395	24.3501	23.5548	23.8384	24.5194	24.2431	25.7883	25.7791	23.7508	23.8309	25.0409	24.0227	25.5423	24.4514	25.4083	24.3253	25.533	24.4164	23.8172	24.8232	24.2212	24.3942	24.8596	24.3578
23.5733	23.8837	23.4056	24.3444	24.0048	23.7972	23.8806	23.7373	23.0304	23.6029	24.1811	24.2119	23.169	22.9083	24.0889	24.7535	24.4941	24.5926	25.019	25.0238	24.1515	24.7539	23.7814	23.9989	24.0755	24.9351	23.0144	26.4752	23.7761	23.3636	23.6929	23.7815	27.2674	23.7105	23.444	24.593	24.5356	24.4437	24.3312	23.7389	25.134	25.3179	24.592	25.0188	24.4189	24.525	24.1162	24.0925	25.5614	25.2882
23.7279	24.56	23.9651	24.821	24.7644	23.6161	23.6225	24.785	23.0246	24.7741	24.6206	25.2419	24.3521	23.103	24.7943	25.0738	24.9623	24.4699	25.6573	25.8637	25.1381	25.5093	24.3973	24.6067	24.4512	25.455	24.6242	26.0678	24.2929	23.7563	25.2073	24.8036	25.6033	25.439	23.3369	24.5444	23.9682	25.0552	24.5724	25.3126	26.2042	25.6399	25.4686	24.225	25.6792	24.8015	24.992	25.4655	25.0723	25.0988
28.4506	28.747	28.7945	29.4791	29.7667	28.7219	27.7208	28.7314	27.3678	27.5356	30.0965	29.7523	28.9838	29.194	29.7039	28.7245	30.4261	30.4406	29.5776	29.5339	29.5795	29.6406	28.185	29.6092	29.0778	29.4701	28.8971	28.5276	29.7994	29.0254	29.624	29.8127	29.8651	29.1664	29.6968	29.4424	30.2303	30.1921	29.5381	30.1633	30.0868	27.4984	30.1577	29.5992	29.5505	30.0741	29.11	30.0836	28.7217	29.4122
21.3859	20.9023	20.8398	22.1306	21.0795	21.0255	21.0319	21.0797	20.4538	21.3846	21.702	21.4096	20.8577	17.3633	21.6001	21.7043	22.6909	22.5767	21.3813	21.2491	20.393	21.1621	20.6728	21.7015	21.4617	22.055	20.9256	20.406	22.5496	21.2607	21.4563	21.7252	22.1361	21.2574	21.7099	20.5611	22.4489	22.6451	22.2932	21.3287	20.7591	20.9793	22.1005	21.1848	21.9794	21.7515	21.0651	21.3551	21.8118	22.2198
27.9487	27.965	27.9952	28.5416	28.7732	27.5819	28.1888	28.2775	27.4346	28.7583	29.0186	29.4499	28.4877	28.6965	29.1092	29.2263	29.5398	28.8575	29.1413	28.8666	28.1857	29.0586	29.0295	28.9818	29.0559	29.7324	28.5429	28.8511	29.0563	28.0547	28.7503	28.2548	29.5921	29.3102	29.0704	28.4567	29.5083	29.6641	29.1394	29.3482	29.3561	28.5068	29.0135	28.9655	29.2615	28.7753	29.3209	29.5288	28.6936	28.786
22.5603	23.5229	22.7458	23.4026	23.6023	22.9138	23.3306	22.6534	23.0223	22.6867	24.3467	23.7257	22.5495	22.7027	22.84	24.3625	24.1252	24.0819	23.2145	23.35	23.6015	23.8393	22.8258	23.6639	22.9989	24.3653	23.077	23.1365	23.712	23.887	23.2451	23.5876	23.8469	23.2015	23.1787	22.6273	23.7096	23.931	23.9535	22.9582	24.3176	24.1985	23.3491	23.6739	23.7172	24.4825	22.8829	23.1844	24.1622	24.4995
21.3292	20.983	20.6304	21.8215	19.6778	20.8889	21.4908	21.6433	20.243	20.4086	21.6859	21.9011	20.7511	20.7022	21.4274	22.269	22.017	22.3047	20.1368	20.9037	21.9733	21.3533	20.411	21.9486	21.5946	21.3468	20.6491	20.661	22.4769	21.6043	20.9069	21.3721	21.4931	21.9983	22.0948	20.82	22.1603	22.3696	22.408	19.9974	21.6913	21.0048	22.1131	22.2087	21.0965	22.5232	20.385	22.0048	22.0917	22.4808
20.5951	20.6564	20.1542	21.4977	21.1117	20.9633	21.0654	20.8757	19.9291	20.6949	20.7963	21.492	20.3251	19.9788	21.2971	20.9375	21.8271	22.2425	21.0505	20.9288	20.6577	21.5572	20.8469	20.5243	20.9187	21.6191	20.2708	20.5447	22.0619	21.2142	21.3263	21.0735	21.4389	21.2095	21.8668	19.7629	21.558	22.0546	20.8338	20.5182	21.4121	21.0305	20.3459	21.2568	20.901	21.7652	20.2538	21.5072	21.412	21.3823
30.1464	30.8728	30.2583	31.5122	30.921	30.2366	30.6557	30.6344	30.1446	30.4218	31.047	30.9435	30.5044	30.3048	31.223	30.9719	31.3551	31.6381	30.9465	31.2551	30.7764	31.1136	30.7986	31.4209	30.6428	31.1843	30.041	30.7835	30.9751	30.1727	31.3549	31.5586	31.7276	31.5294	30.8599	30.0674	31.8431	30.8978	31.3658	31.0121	31.2163	31.1483	31.4755	31.1815	30.8727	31.1624	30.6012	31.3915	31.2834	31.2522
29.5787	30.058	29.6722	31.0145	30.5354	29.9147	29.8593	30.2482	29.93	29.9618	30.6902	30.4183	30.1372	29.8041	30.8755	30.7377	31.3672	31.2093	30.3208	30.8127	30.2052	30.8079	30.2258	30.6638	30.2815	30.2114	29.9651	29.9467	30.819	29.9575	30.2658	30.4977	30.8108	30.784	30.6405	29.9695	30.9176	30.9014	30.8675	30.3354	30.7202	30.5265	30.6251	30.7616	30.7288	30.7694	29.8693	30.6138	30.4947	31.2272
28.2541	28.2677	28.2936	29.3754	28.8661	28.1556	28.241	28.9108	28.1994	28.5107	29.3237	29.2428	28.4841	28.5418	29.3181	29.2374	29.5242	29.4761	29.1451	28.8553	29.0289	29.4089	28.9327	29.1429	28.6252	29.3784	28.5327	28.7887	29.2607	28.9378	29.1348	29.4046	29.6024	29.1906	28.9287	28.8901	29.31	29.4692	29.2076	29.0768	29.3032	28.1115	29.0454	28.6536	29.3196	29.1113	28.7205	29.5249	28.583	29.3095
25.2939	25.6529	25.3669	26.166	25.7314	25.5233	25.2053	25.6282	24.9619	25.5049	26.0994	25.7981	25.2828	25.5468	25.7095	25.8803	26.4907	26.564	25.7818	25.6026	25.5727	25.8763	25.6594	25.771	25.3832	25.753	24.9079	24.9796	25.8334	25.3715	25.1249	25.0015	25.5657	24.7571	25.3437	24.9957	25.3592	26.0309	25.7929	25.4692	25.1105	25.1006	25.2551	24.932	25.24	25.3259	24.959	25.7366	25.2447	25.4995
22.2557	22.2879	22.2075	23.3761	22.3067	20.6923	21.444	22.2378	22.1222	22.2911	22.4786	22.6252	21.6942	21.9179	22.7651	22.665	23.2094	23.1544	22.3267	22.3346	22.4476	22.3992	22.4838	23.2995	22.2761	22.4756	21.2855	21.6647	22.6584	21.6939	21.5946	21.419	22.667	21.3699	21.8016	21.3316	21.3636	21.73	22.8521	21.5216	22.1178	21.4002	21.4834	21.893	21.4342	22.6688	21.5363	22.2219	21.9096	23.0481
23.9928	24.378	24.0933	24.8177	24.2939	24.3224	24.1403	24.3744	23.816	23.9278	24.5612	24.3009	23.7905	23.7847	24.9063	24.7327	24.9698	24.4153	24.5541	23.8066	24.2605	24.0299	24.0746	24.7552	23.8644	24.5966	23.403	23.45	24.0596	23.9508	23.8088	23.8917	23.753	23.6823	23.7115	24.1223	24.1517	24.0331	23.9424	23.9766	24.4377	24.1035	23.7504	23.605	23.6735	23.3931	23.4541	24.2521	24.1239	24.1174
24.6631	24.5042	24.5386	26.0187	25.3153	24.4971	24.8373	24.9767	24.3339	24.6295	25.2925	25.3356	24.8276	24.5696	25.3647	25.1178	25.9076	25.753	25.3516	24.4655	24.7147	25.3795	25.0517	25.4835	24.7505	24.333	24.0218	24.0369	25.1927	24.3054	24.5596	24.6018	25.3317	23.8837	24.2116	24.2884	25.0096	25.2083	25.2376	24.3889	24.5129	23.7352	25.031	23.8814	24.2184	24.8203	23.0931	24.4635	24.7766	25.9406
25.6668	25.4857	24.7579	25.6599	25.196	25.0601	24.4724	25.0779	24.3449	24.7159	26.0613	25.5313	24.3647	24.9375	25.336	25.6009	26.0646	26.4293	25.6191	25.3013	25.4615	25.814	25.6161	25.3027	25.071	25.6676	23.87	24.7285	24.9115	23.9947	24.4614	24.4122	24.9606	24.0032	24.6594	24.5554	25.2593	25.173	24.7863	24.2512	25.052	24.2564	24.2797	24.8644	24.6636	25.5257	24.8048	25.134	24.7584	26.9165
28.4966	28.8325	28.601	29.7027	28.3023	28.1451	29.1124	29.0863	28.281	28.6522	28.8169	29.3842	28.5541	28.8596	29.2393	29.4015	29.8292	29.5973	29.1886	29.1768	29.1467	29.0037	28.8958	29.8527	28.644	29.0985	28.1119	28.4137	28.3034	28.2939	28.5653	28.1749	28.9683	28.7477	27.9907	28.5324	28.7954	28.9454	28.7852	28.7169	29.1869	28.9147	28.9912	27.4998	28.1149	28.0226	28.6196	29.2566	29.2959	27.6369
26.215	26.8519	26.5136	27.435	27.0547	26.4238	26.5863	26.8411	26.2721	26.6298	26.9745	27.2213	26.5089	26.2435	27.3477	27.2013	27.7646	27.1798	27.0748	26.8473	26.923	27.047	26.6273	27.6172	26.3516	27.1062	25.5678	26.1099	26.676	25.3979	26.5805	25.7189	26.9252	26.4007	26.199	25.9281	26.6356	26.6845	26.2809	26.6982	26.7155	26.7423	26.4669	26.3011	26.5909	26.2517	26.5455	27.1545	26.9432	26.3604
21.7012	22.095	21.6651	22.6736	22.3497	22.1376	21.6853	21.6868	21.4353	21.0378	21.1345	22.9437	21.8613	21.9756	22.632	22.8495	22.8516	22.5461	22.0733	21.9906	22.1926	22.2669	22.4653	22.8049	22.0022	21.7922	21.2674	21.2307	21.3914	21.2171	20.4507	21.3267	21.2779	22.2546	21.4665	21.6497	21.4057	22.1467	22.0399	21.8997	21.971	20.8884	21.5271	21.1134	21.1888	21.5092	21.0621	21.8265	22.091	21.8246
26.3793	27.049	26.4029	27.2286	27.0883	26.7998	26.4062	27.1982	26.0776	26.6206	26.8844	27.0454	26.5225	26.2672	27.1235	27.0272	27.7462	27.5933	27.0137	27.1	27.2806	26.8706	26.7144	27.0852	26.4372	26.7371	26.2722	25.7572	26.8033	26.6443	26.1715	26.1592	26.5677	25.6749	26.2462	25.9894	26.3105	27.1253	26.4845	26.8207	26.1867	26.2671	26.3075	25.8423	26.4034	26.2804	25.928	26.4965	26.3179	26.5498
20.7364	21.1026	20.2552	21.3298	20.8881	20.8005	20.7941	20.5248	20.2755	20.2786	21.5392	20.9625	20.2791	20.2074	20.957	21.2002	21.2677	20.8128	20.8968	20.5007	20.9433	21.6141	21.0724	21.2137	20.6375	21.0787	20.0837	20.2364	20.6467	20.1778	20.1888	20.5676	20.8064	19.7827	17.318	19.7897	21.4963	20.1894	20.6405	19.6462	18.4144	20.3281	20.6528	20.3172	20.9147	20.455	20.366	20.6351	20.4344	21.7921
20.8548	21.1012	20.2595	21.414	20.6628	21.0875	20.6979	21.1723	21.0544	20.4512	21.7487	21.4142	21.0577	20.816	21.4847	21.5127	22.0586	22.3381	21.9475	20.6054	21.0481	22.2226	21.6412	21.9222	21.0562	20.3311	19.7013	20.2644	21.7304	20.1106	19.4529	20.9177	21.0935	19.7409	20.5558	20.5609	21.9946	21.5826	21.7107	20.9946	20.7334	20.3652	20.5974	19.9181	20.9484	20.1732	20.1989	21.7042	20.2381	20.738
24.6571	25.2596	24.6446	25.8828	25.0594	24.5774	24.9557	25.2194	24.6956	24.9942	25.0474	25.5147	24.5906	25.1264	25.0714	25.6002	26.0475	26.2839	25.3928	25.1867	25.6438	25.2966	25.5895	25.3414	25.0409	24.9635	23.669	24.1334	25.4256	24.7431	24.7461	24.7553	24.7026	24.0992	24.7286	24.6974	24.8525	24.4197	24.5992	24.7979	24.7194	24.4154	24.7404	24.344	25.1827	24.9927	24.3389	24.0603	24.8873	25.1237
24.9953	25.4933	25.0964	26.4423	25.3352	25.1781	25.2576	25.6496	25.1911	25.4997	25.4763	25.5677	25.1274	24.9608	26.3465	26.051	26.5993	26.4399	25.54	25.7402	25.7248	25.4981	25.3666	26.0705	25.2174	25.4422	24.5112	24.8	25.5966	23.2676	25.484	24.604	25.0864	24.8804	25.2854	24.7517	25.5383	25.5946	25.687	25.4116	25.2538	24.7574	25.2734	24.6667	24.6569	25.1243	24.7377	25.472	25.37	25.3535
27.0205	27.5625	26.8522	27.726	26.6826	26.8781	27.2255	27.026	26.6946	26.962	27.5745	27.7132	26.3659	26.8691	27.272	27.3052	27.9679	28.0225	27.3161	27.2467	27.4342	27.2637	27.1939	27.5942	26.8358	27.1701	25.9778	25.7568	27.1637	26.433	26.389	26.6471	27.1345	26.6055	26.9924	26.3478	26.9216	26.8819	27.2387	26.7766	26.8576	27.0301	27.0614	26.9558	26.4251	26.6344	25.8958	26.6811	26.5192	26.8395
26.6337	26.6303	26.1113	27.5086	26.6106	26.4504	26.2843	26.7483	26.2647	26.4988	26.917	27.3074	26.1434	26.143	26.641	27.1301	27.6939	27.3831	26.8649	26.4482	26.6255	26.9092	26.4853	27.4192	26.2621	27.1435	25.8183	25.6737	26.7414	25.8952	25.5409	25.7211	26.5508	24.985	25.9894	25.8549	27.0919	26.3576	26.823	25.8372	26.9133	26.3223	25.8062	26.0947	26.019	26.9154	25.554	26.9885	25.8753	27.5858
24.8429	24.8599	24.7407	25.0629	24.7777	24.5332	24.161	24.3824	24.0215	24.758	24.4866	25.0558	24.0788	23.4675	24.9715	25.0023	25.2871	25.8176	24.9359	24.4669	24.7754	25.3649	24.0692	25.1354	24.5293	24.5754	23.5013	23.8974	24.4848	24.2367	23.2075	24.003	23.9271	22.5908	23.837	23.5907	24.1411	24.8277	24.8784	24.4024	24.6067	23.8467	24.3287	23.9311	24.1809	24.1547	24.1245	24.5469	24.228	24.8858
22.7334	23.5043	22.9224	24.1828	24.4576	23.7507	23.8415	23.9037	22.8989	23.7212	24.1032	23.8256	23.426	23.561	24.7571	24.5706	24.8349	23.4457	24.0741	24.2272	23.9839	24.2427	23.6713	23.8873	23.5064	23.488	21.643	22.3405	23.5469	22.3243	23.3457	22.9459	23.6975	22.4568	23.0763	23.3574	24.0155	23.7048	24.1039	24.1769	23.6497	22.4567	23.9506	22.7438	23.4241	23.5918	22.9957	23.5302	23.4815	23.6555
28.5166	28.4988	28.7234	29.2334	29.3	28.4009	29.2725	29.3472	28.3843	28.6052	29.3683	29.0141	28.3794	28.0061	29.3913	29.0821	29.7944	30.0036	29.7583	28.9835	29.5049	29.3026	28.767	28.9061	29.081	28.6691	28.8006	27.7457	28.6767	28.1701	28.1928	28.9791	28.3402	27.7214	27.8404	27.7288	28.9468	29.1637	28.8779	28.886	29.4298	28.944	28.9925	27.7062	28.5332	28.1857	27.9625	28.4413	28.8094	28.7515
21.0465	20.8321	20.9155	20.8079	21.1536	20.1477	21.0253	21.0733	20.9916	20.8529	21.9125	20.8214	20.0787	20.1476	20.3378	21.1697	20.837	21.0184	21.1811	20.4649	19.7811	20.7136	20.1771	20.5185	20.6683	21.7573	18.8877	20.0383	20.6897	19.9801	20.0528	20.1944	20.8254	19.2153	17.1446	17.448	20.301	21.3409	21.5452	20.8276	19.9088	20.7692	20.5159	19.1652	19.313	19.8499	18.2195	20.645	18.9482	20.4046
23.8083	24.5955	23.7425	25.0487	24.6299	23.8879	24.0375	23.7503	23.5906	23.884	24.4588	24.0992	24.0808	23.554	24.6682	24.7893	24.9121	24.1877	24.4094	23.6764	23.939	24.5151	24.1332	24.8219	23.9231	24.1773	22.8072	24.0359	24.5506	23.0584	23.4588	23.6724	23.9682	24.0938	23.591	23.3239	23.8111	22.303	23.9227	24.1951	23.3701	23.8457	23.5168	23.3701	23.774	23.9431	23.4354	24.3202	23.9023	24.1865
27.184	27.7945	26.9293	28.3739	27.5946	27.2163	27.4623	27.6369	27.8748	27.8868	28.8299	28.6592	27.7428	27.8235	28.194	28.8017	29.2672	28.9489	28.6899	27.6769	27.6739	28.2544	28.2563	28.5915	28.3604	27.8754	26.7985	26.3267	28.2316	27.7394	26.916	27.5328	28.6821	27.5849	27.3839	27.3795	27.7273	27.7926	28.0798	27.7123	28.1095	27.3273	27.4305	27.2269	27.8052	27.783	27.1209	27.5625	27.3109	26.7991
26.0905	26.4082	26.1087	26.7146	26.2438	25.8045	25.8216	25.921	26.067	26.0779	26.2788	26.0368	25.7324	25.8218	26.5969	26.8115	26.9798	26.0329	26.0967	25.6551	26.2974	26.577	26.603	26.7148	26.0279	25.8339	24.6023	25.2191	26.4729	25.6929	25.6248	26.0824	25.7096	24.8118	25.9521	25.5665	25.6516	24.4889	26.3645	25.8217	25.9886	25.5012	25.6518	25.5277	25.8424	26.1726	25.5751	26.3148	25.6737	26.0889
24.6403	24.2855	24.2243	24.8576	23.7273	24.3257	23.1779	23.6146	23.2324	22.6761	24.3888	23.5504	23.29	24.0256	24.1081	24.6716	24.2642	25.2244	25.025	24.2112	24.8806	24.4751	24.3992	24.2727	24.0718	24.7098	22.5778	23.6801	22.7255	23.0536	22.5096	22.5537	23.4454	21.8473	22.162	23.8901	23.5103	22.6187	23.3462	22.5985	24.8401	22.8577	23.0995	24.6289	22.2048	23.9546	24.4885	23.0633	24.8913	25.8374
18.6361	23.6609	22.9896	24.1996	23.6316	23.3035	23.2406	23.594	23.6628	23.2478	24.1942	24.0388	22.5942	23.4324	23.4804	24.2033	24.8057	23.8296	23.624	23.5658	23.4139	23.6535	23.2849	23.7725	23.0159	24.5374	22.6015	22.3037	23.2485	23.2952	22.6435	22.7422	22.4862	22.4116	22.8571	22.4206	23.761	23.2239	23.4649	22.9755	23.3789	22.6107	22.334	22.747	22.7391	22.562	21.7773	23.0016	22.6471	23.9796
22.929	21.7681	22.5689	23.3199	23.2795	23.4512	21.5894	22.1441	22.5156	22.7716	23.2483	22.7652	23.2696	24.6589	24.6042	24.8022	23.7464	24.3331	22.4844	22.5477	23.0346	22.9664	22.8688	23.2109	23.2102	22.0422	21.8849	21.6651	21.9022	20.7428	21.4518	21.3403	21.6891	20.9876	21.9143	22.3907	23.3235	23.1347	23.6528	23.8368	22.9598	22.8497	23.5609	22.119	23.689	22.3894	23.6455	22.1587	22.5798	23.3697
25.151	25.9323	25.1903	26.0364	25.6211	25.3613	25.5065	25.1178	25.1567	25.6909	26.0595	25.9672	25.3271	25.4926	25.7137	25.8211	26.532	26.2627	25.9384	24.9952	25.3472	25.5044	25.7687	26.0379	25.2027	25.2319	24.5985	24.4104	25.354	24.9372	24.6363	24.575	25.2931	24.1786	24.4387	24.5074	25.3975	25.6591	25.1555	25.0313	24.9673	24.6146	25.0378	24.3831	24.8456	25.3647	24.4136	25.186	25.0473	25.7228
23.437	23.4386	23.5595	24.7051	23.9366	23.6674	23.5059	23.5109	22.9847	23.3847	24.2336	23.9201	23.8909	23.1811	24.3972	24.4949	24.6512	24.5556	24.2691	23.9334	23.7414	23.6616	23.6342	23.8324	23.3844	23.5855	22.5957	23.0365	23.3033	23.1898	23.6544	23.0964	23.3677	22.9194	23.0765	22.7681	23.3035	23.6117	23.3477	23.1873	23.1888	23.2967	23.7929	22.8183	23.1155	23.3675	22.8114	23.4983	23.7952	23.4548
21.4334	21.0307	21.3069	22.4308	20.8704	20.6075	21.0173	21.0354	20.5737	20.7803	20.5753	20.374	20.9691	19.3035	20.8059	22.6732	22.426	20.25	21.4228	20.4154	21.5923	21.2613	21.6529	21.1787	21.6429	20.0916	19.7258	20.5919	21.4304	20.0522	20.0272	20.4345	21.3271	19.6085	20.8238	19.4892	20.3341	20.4729	21.7172	20.3639	20.9973	20.8807	21.0988	21.2104	19.533	20.9276	20.6784	20.8779	20.7808	20.7667
23.1505	22.1885	23.1098	22.6926	22.978	23.5686	23.6172	24.1612	22.9433	22.8316	23.9238	23.2256	23.0802	25.0796	23.6531	23.6327	24.6905	23.2287	25.6162	23.6075	24.1344	24.0006	22.3982	24.5358	23.5614	23.9436	20.6141	22.915	22.7259	22.7286	23.4986	23.2293	24.0934	23.7734	22.0606	22.4663	22.9998	22.983	22.1189	23.6374	23.5581	22.6254	23.3458	22.7776	22.3154	24.3556	22.3556	23.375	22.4322	22.8185
32.611	32.4886	32.1028	32.9638	32.8791	32.2197	32.7344	32.4404	32.5352	32.4293	32.9117	32.6396	32.3791	32.306	32.8219	33.3217	34.1496	33.5227	33.0557	32.7492	32.1778	32.4565	32.676	32.9131	32.6199	32.0757	31.7039	31.5306	32.2357	31.7252	31.982	32.5238	32.4551	31.866	31.7394	31.8003	32.6439	32.6034	32.5366	31.8342	32.2424	32.7873	32.6649	31.8107	31.7401	31.9309	31.3654	31.5726	32.1451	31.9539
24.0213	24.6307	24.2871	25.1923	24.5378	24.3642	24.2957	24.7753	23.9718	23.7851	23.8789	24.3871	23.6171	23.8492	24.6563	23.998	25.2076	25.1203	24.1763	23.8247	24.4186	25.0014	24.2775	24.2958	24.0907	23.4793	23.1261	22.7206	23.9789	24.1681	23.6402	23.7107	23.9369	23.2945	22.7622	23.9472	22.7704	23.729	23.8006	23.9223	23.3314	23.5968	23.3123	23.1499	24.066	23.5885	22.9166	24.4162	23.9108	22.9767
26.4743	26.5939	27.2016	28.5031	27.2953	26.6967	27.4164	27.1735	27.2949	27.9038	27.1712	27.4261	26.7799	26.013	28.4354	27.7458	29.2711	27.0712	28.1121	26.6007	27.7468	27.8629	27.8322	27.8095	27.1436	26.8707	26.5407	25.3624	26.6584	26.5953	26.9041	27.1672	27.1365	26.7032	26.8889	26.9956	26.5921	25.4497	26.6234	26.2859	27.8102	26.6294	27.9868	26.9547	25.9338	26.76	26.3335	27.7004	27.3719	26.1347
21.135	21.8667	20.2023	21.2192	21.9507	20.1248	20.6249	20.2538	21.2407	21.3557	21.0961	19.8451	20.1058	20.2838	21.3531	21.2785	22.2679	20.1177	20.3957	20.4866	19.6276	20.9681	21.2356	21.1228	20.9916	21.4793	19.4069	20.1416	21.4112	19.9459	20.036	20.4889	20.7062	19.5612	18.5548	19.5886	20.3529	20.2903	20.5766	20.6987	19.0951	20.4049	21.088	19.7021	19.6632	20.8464	20.1674	19.9676	19.8667	20.7182
20.0992	21.8487	19.873	21.7999	21.6808	20.1216	20.37	21.0727	20.5201	20.6368	22.1916	21.4563	19.7218	20.3659	21.7337	21.3876	20.9708	21.0653	20.375	20.2225	20.2012	22.3344	22.3598	21.5376	21.804	21.1128	19.7597	19.5554	21.1958	20.0618	19.9539	20.3942	21.5156	19.7672	20.1171	21.4812	21.2584	19.4269	21.2347	21.1255	20.0076	18.1693	20.25	20.2024	20.3195	20.7927	16.7784	20.5265	20.8758	20.6179
20.8607	20.7656	20.3632	22.1261	21.5307	20.6221	20.6585	20.4566	19.8448	19.922	21.3208	21.2481	20.5055	20.8029	21.1906	20.8848	21.8809	22.1116	20.6929	20.6419	21.0547	20.7057	20.3672	21.3974	20.489	21.3729	19.6188	19.9683	20.8978	20.1879	21.1339	20.3953	20.7052	20.2315	20.817	19.4387	20.1845	20.9104	20.4667	21.0856	20.447	17.727	18.4715	20.3779	16.5146	20.045	19.3965	18.8116	18.3804	21.0922
25.0186	24.64	24.9124	24.9291	25.1719	24.7841	24.9913	24.878	24.7025	25.0082	25.3238	24.9397	24.3742	24.3415	25.4749	25.9182	26.0507	25.6164	25.1676	24.6987	25.1096	25.5312	25.0971	25.3023	24.6761	24.9372	23.7909	24.0858	25.3683	24.4613	24.2845	24.6907	24.2076	23.2594	24.1415	24.1371	24.4607	24.6229	24.0845	24.1783	24.5861	24.3386	24.4408	23.8302	24.2014	24.197	24.0826	24.8699	25.1653	24.4857
31.2408	31.2054	30.4617	31.5248	31.5877	30.94	31.2623	30.8409	30.9437	31.0883	31.3716	30.8875	30.6051	30.6956	31.2663	31.661	32.3646	32.0324	31.4665	31.0642	30.7096	30.99	31.356	31.5687	31.0104	31.0032	30.7962	30.3654	30.7847	30.2295	30.2	30.8948	30.8322	29.525	30.2273	30.059	30.8296	31.0541	30.8949	30.055	30.7296	30.9131	30.7717	29.6055	30.456	30.5686	29.916	29.8934	30.5627	30.4939
29.8789	28.7167	28.819	29.5665	28.2338	29.0552	27.1312	28.3309	27.5649	27.0187	29.6369	28.0332	27.6148	28.3292	28.2814	28.627	28.9046	29.7053	29.8819	28.6154	29.0197	30.1385	28.3357	28.8876	28.5694	29.4737	26.9788	28.8985	27.1241	27.219	26.6742	26.0945	27.6938	25.1815	26.1603	28.4445	28.5136	26.1436	27.5976	25.4655	29.2827	28.2129	27.3364	29.0675	27.4773	28.1455	28.9097	27.4186	29.3162	30.9698
24.932	24.9878	24.7343	25.4054	24.7255	24.7942	24.7564	25.2622	24.8062	25.4162	25.2057	25.4487	24.5356	24.6768	24.9901	26.008	26.1564	25.4589	25.3954	24.8153	25.0316	25.3289	24.9358	25.4164	24.6431	24.1743	23.69	23.689	25.0758	24.2977	24.5595	24.4916	24.8361	23.7907	24.7488	24.3493	24.0602	24.0578	25.0195	24.2588	24.3403	24.5638	24.8344	23.5873	24.6892	24.8023	23.7378	24.3627	24.9251	23.8875
25.5903	24.8339	25.1719	25.1394	25.1939	25.3778	25.5809	24.9012	24.9556	24.8416	25.5323	25.1302	25.0253	24.3717	25.3964	25.1301	25.8931	26.0629	24.9865	25.2329	24.5759	24.3834	25.3497	26.0296	25.1636	24.9616	24.0771	24.0598	24.4343	24.1312	24.057	24.681	24.3071	23.8715	24.0493	23.9575	24.7688	24.7433	24.6552	23.2939	24.7406	24.6113	24.3032	23.8442	24.2163	23.7968	23.7772	24.4995	24.9568	24.2843
22.8939	22.7636	22.6816	23.7257	22.6089	22.6874	21.7809	22.0798	22.2641	21.8929	22.6071	22.6116	21.8232	21.2618	22.4948	23.1277	19.5251	22.1643	22.8516	23.0368	22.1927	21.7553	22.8019	23.0011	22.593	21.8743	22.3695	21.6055	22.6356	21.8077	17.9807	21.1871	21.9824	21.2821	20.255	20.8087	23.0796	22.4462	23.0211	20.618	23.3088	21.9023	22.4681	21.1915	19.6184	20.9464	22.2828	23.1652	19.1721	20.9941
24.9565	25.2567	25.0151	25.9955	25.2398	24.9193	24.4668	24.7631	24.3153	25.0974	24.9857	25.0365	24.1629	23.9228	25.1506	25.7086	26.0216	26.1115	25.0958	25.1359	25.0222	25.2324	24.1938	25.5216	24.6816	24.7345	23.4911	23.9042	24.2029	24.3709	22.7854	23.6501	23.8437	22.0538	23.7388	23.3664	24.1435	24.8118	24.5886	24.0618	24.6785	24.7228	24.0438	24.2956	23.9449	24.1527	23.8668	24.4358	25.0772	25.2304
21.694	21.4126	21.7077	23.2618	22.547	22.3016	22.0189	21.6598	22.0441	22.0048	23.1093	23.7503	22.4859	22.717	23.034	23.9331	24.6007	24.5476	22.1905	21.8849	23.3539	22.4262	23.5801	24.1192	23.0868	21.9156	20.6661	20.5232	22.5118	20.4527	21.2248	21.3377	22.2866	20.6744	22.5479	22.6988	21.8131	22.71	23.5256	22.6144	23.8147	22.7937	21.4742	23.0129	21.123	21.7412	21.1568	23.1189	21.0002	21.6741
24.7552	24.9158	25.3182	25.6614	25.7748	25.369	25.6377	25.5064	25.2415	25.7566	26.1324	26.1456	25.5224	25.5142	26.3789	26.2943	26.8348	26.5152	24.9608	25.9389	25.8164	25.9841	26.1991	25.9616	25.5303	24.7171	22.7502	24.143	24.6467	24.6939	23.5855	25.1888	25.4735	25.0161	24.3818	24.0984	24.7113	25.2785	24.886	25.229	24.671	24.7787	23.886	23.1453	25.2242	25.1174	24.4079	25.335	24.8159	23.1843
27.7674	28.3072	27.8666	28.7864	27.5782	27.8416	28.0188	27.7875	27.6929	27.8421	28.3777	27.6124	27.5273	27.1599	28.45	28.5373	29.3187	26.6886	27.9475	27.0041	27.74	28.2715	28.0497	28.8057	27.8531	27.6979	26.5056	26.6305	27.8058	27.156	26.7259	26.6709	27.6779	26.5625	26.8156	26.6091	26.8415	25.2526	27.6869	27.3572	27.1497	27.0375	27.0763	27.4869	26.8428	27.52	26.9515	27.5884	27.4054	27.5304
24.5496	24.637	24.7371	25.5211	25.2062	24.9163	25.3505	25.2405	24.6702	24.7527	24.7542	24.7668	24.4816	23.4506	25.8067	26.1349	25.8323	24.4178	24.9518	22.9279	25.149	24.7103	24.4536	25.5658	24.6683	23.9262	21.5588	23.3037	24.2309	24.4326	23.8256	23.5369	23.7765	23.6983	23.0454	23.748	22.8608	21.5904	23.7517	23.8493	25.0122	24.3512	24.1398	22.5671	23.8071	23.093	24.0896	23.2356	24.8526	24.9164
23.1946	23.0765	22.4166	23.7045	23.9353	22.0673	22.5838	21.9969	22.8751	22.9073	22.9711	23.2584	23.4512	23.3629	24.1846	24.2028	24.605	24.0189	23.0169	23.0249	23.0343	23.8625	23.1298	23.6698	22.7412	20.7849	18.9355	22.2345	23.6437	19.3717	20.4073	22.2063	22.7594	23.0987	22.7787	22.7594	21.8101	21.1672	23.6433	23.4604	22.8999	21.6204	23.784	22.0313	22.2768	23.0316	22.4378	23.2081	20.2797	21.1645
29.307	29.1947	29.0731	30.085	29.8862	28.922	29.0649	29.069	29.4979	29.9452	30.089	29.7626	29.3026	29.2449	29.6525	30.281	31.0727	30.5376	29.9248	29.2145	29.1598	29.8541	29.3882	29.7191	29.6643	28.4218	28.1822	28.4822	28.0297	27.7593	27.7949	28.1097	28.2598	27.23	27.9516	28.4109	29.6919	29.1122	29.3417	28.8959	29.0585	28.8725	30.1352	28.3183	27.6779	27.8123	28.345	28.6814	28.7938	28.9918
19.9421	18.5578	20.034	18.9295	21.1059	18.189	21.5573	21.0523	20.5623	21.5537	21.9557	21.7972	20.9482	21.0706	21.8047	23.2568	23.486	23.0502	22.8072	21.6916	21.503	21.4842	20.9506	21.4703	22.7036	19.4808	17.3516	17.7621	18.3953	17.049	20.4716	18.0403	20.758	21.0117	21.7554	21.6841	21.3599	16.9265	22.4671	22.2851	21.4665	21.5225	21.6223	20.815	18.1437	19.8053	16.4934	20.2772	18.3577	20.0088
21.9595	21.875	21.0475	21.8586	21.5555	20.8624	21.1122	20.9741	21.2133	21.4601	21.3663	20.8457	21.0492	20.8425	21.3924	21.2375	22.361	21.6656	21.2497	21.2508	21.1074	21.3912	21.7514	21.619	21.6737	21.3523	21.1053	20.3739	21.1557	20.7491	20.4565	20.8099	20.9802	20.3557	20.0555	20.134	21.3192	17.9602	18.8683	16.8758	16.3074	20.971	21.0942	19.2152	18.817	21.1265	17.2193	21.2281	21.4097	21.4318
21.5507	21.8777	21.8842	22.6058	23.8783	21.2098	22.2092	21.9958	22.2918	21.81	22.3296	22.5952	21.3899	21.9375	22.6067	23.5326	23.186	22.7742	21.4745	22.0054	21.2822	22.0562	22.1447	23.0149	22.1782	21.4566	21.0212	20.0916	20.3854	21.914	20.0704	21.219	19.5998	20.8732	19.6876	22.0543	20.6865	22.0127	22.3521	22.4596	19.7132	21.0278	21.4962	22.4223	19.7741	20.773	20.8238	20.4289	21.5265	21.5188
22.9525	23.4046	23.0666	23.6785	23.686	23.3073	23.3582	23.4799	23.3378	23.3538	17.6669	23.4565	18.738	21.961	23.3019	22.8982	19.5983	23.768	23.4658	23.0584	23.3994	23.5024	23.7335	22.3634	20.2377	23.2224	22.1686	23.0332	18.7939	24.277	23.598	23.6205	23.7658	18.0532	23.457	22.213	17.6901	18.7885	19.0702	19.7938	18.2241	18.7265	18.8726	18.2262	18.1166	20.038	18.3061	18.4415	23.3173	23.1464
[truncated: 51 more columns]
