# Supplementary material for: Proteomic Profiling of Dilated Cardiomyopathy Plasma Samples — Searching for Biomarkers with Potential to Predict the Outcome of Therapy
Source: J Proteome Res. 2024 Feb 16;23(3):971–84. doi: 10.1021/acs.jproteome.3c00691 (PMC10913098; doi:10.1021/acs.jproteome.3c00691)
Supplement: Supplementary file 2 — pr3c00691_si_002.xlsx [file pr3c00691_si_002.xlsx]

## Sheet: treatment response significant
Supplementary Table 2. Complete list of all proteins identified and quantified in the comparison between LVRR- and LVRR+ DCM samples along with details from the proteomic analysis.
LFQ intensity DCM-225	LFQ intensity DCM-028	LFQ intensity DCM-227	LFQ intensity DCM-044	LFQ intensity DCM-031	LFQ intensity DCM-219	LFQ intensity DCM-202	LFQ intensity DCM-204	LFQ intensity DCM-215	LFQ intensity DCM-216	LFQ intensity DCM-220	LFQ intensity DCM-228	LFQ intensity DCM-011	LFQ intensity DCM-005	LFQ intensity DCM-041	LFQ intensity DCM-036	LFQ intensity DCM-038	LFQ intensity DCM-004	LFQ intensity DCM-213	LFQ intensity DCM-218	LFQ intensity DCM-037	LFQ intensity DCM-207	LFQ intensity DCM-001	LFQ intensity DCM-205	LFQ intensity DCM-026	LFQ intensity DCM-018	LFQ intensity DCM-010	LFQ intensity DCM-024	LFQ intensity DCM-015	LFQ intensity DCM-042	LFQ intensity DCM-009	LFQ intensity DCM-414	LFQ intensity DCM-023	LFQ intensity DCM-412	GOBP name	GOMF name	KEGG name	Keywords	Student's T-test Significant LVRR-_LVRR+	Student's T-test significant	Peptides	Razor + unique peptides	Unique peptides	Sequence coverage [%]	Unique + razor sequence coverage [%]	Unique sequence coverage [%]	Mol. weight [kDa]	Q-value	Score	Intensity
LVRR-	LVRR-	LVRR-	LVRR-	LVRR-	LVRR-	LVRR-	LVRR-	LVRR-	LVRR-	LVRR-	LVRR-	LVRR-	LVRR-	LVRR-	LVRR-	LVRR-	LVRR-	LVRR-	LVRR+	LVRR+	LVRR+	LVRR+	LVRR+	LVRR+	LVRR+	LVRR+	LVRR+	LVRR+	LVRR+	LVRR+	LVRR+	LVRR+	LVRR+
21.3378	24.3201	23.075	21.6649	19.6774	22.0302	18.1426	22.9738	23.1586	27.0534	21.7707	21.4107	22.3058	28.3514	21.9323	19.6508	23.5092	24.1366	21.573	20.2612	21.9654	22.5085	19.6159	21.1911	19.5011	22.7844	21.3382	19.6198	20.4461	22.3801	19.4733	20.705	20.0145	19.1213	alcohol biosynthetic process;alcohol catabolic process;alcohol metabolic process;biological regulation;biosynthetic process;carbohydrate biosynthetic process;carbohydrate catabolic process;carbohydrate metabolic process;catabolic process;cellular biosynthetic process;cellular carbohydrate biosynthetic process;cellular carbohydrate catabolic process;cellular carbohydrate metabolic process;cellular…	aldehyde-lyase activity;ATPase binding;binding;carbohydrate binding;carbon-carbon lyase activity;catalytic activity;cytoskeletal protein binding;enzyme binding;fructose binding;fructose-bisphosphate aldolase activity;identical protein binding;lyase activity;monosaccharide binding;protein binding;sugar binding	Carbon fixation in photosynthetic organisms;Fructose and mannose metabolism;Glycolysis / Gluconeogenesis;Pentose phosphate pathway	3D-structure;Acetylation;Completeproteome;Cytoplasm;Cytoskeleton;Directproteinsequencing;Diseasemutation;Glycolysis;Lyase;Phosphoprotein;Polymorphism;Referenceproteome;Schiffbase	+	LVRR-_LVRR+	11	11	11	34.9	34.9	34.9	39.473	0	180.1	2282100000
24.4389	23.1225	25.2329	25.0901	23.1828	23.3847	24.8065	22.8601	25.351	24.9119	24.8161	24.7987	23.5387	24.1327	25.7297	23.2142	24.6154	21.5927	24.5452	23.6061	25.5755	22.0896	23.7112	24.9675	22.2349	20.6304	22.2492	22.9073	22.1582	22.5573	23.5776	18.3028	20.895	23.6649	activation of immune response;anatomical structure homeostasis;biological regulation;complement activation;complement activation, classical pathway;defense response;homeostatic process;humoral immune response;immune effector process;immune response;immune system process;innate immune response;macromolecule metabolic process;metabolic process;positive regulation of biological process;positive regu…	antigen binding;binding		Completeproteome;Directproteinsequencing;Disulfidebond;Glycoprotein;ImmunoglobulinCregion;Immunoglobulindomain;Polymorphism;Referenceproteome;Repeat;Secreted	+	LVRR-_LVRR+	9	4	3	33.2	19.9	16.7	41.287	0	25.624	1143000000
18.5423	21.3519	18.2298	20.3027	17.528	17.037	20.5812	18.5227	20.5101	22.1598	17.5545	19.7382	19.5794	24.731	18.8097	16.2626	21.3494	20.766	19.2356	18.2747	18.5422	18.4631	18.848	17.5257	17.0503	17.7575	18.0483	17.2891	17.0017	18.5622	17.4117	20.8091	16.997	19.3487	alanine catabolic process;alanine metabolic process;amine biosynthetic process;amine catabolic process;amine metabolic process;biosynthetic process;carboxylic acid biosynthetic process;carboxylic acid catabolic process;carboxylic acid metabolic process;catabolic process;cellular amine metabolic process;cellular amino acid biosynthetic process;cellular amino acid catabolic process;cellular amino a…	alanine-oxo-acid transaminase activity;binding;catalytic activity;cofactor binding;L-alanine:2-oxoglutarate aminotransferase activity;pyridoxal phosphate binding;transaminase activity;transferase activity;transferase activity, transferring nitrogenous groups;vitamin B6 binding;vitamin binding	Alanine, aspartate and glutamate metabolism;Carbon fixation in photosynthetic organisms	Acetylation;Aminotransferase;Completeproteome;Cytoplasm;Directproteinsequencing;Phosphoprotein;Polymorphism;Pyridoxalphosphate;Referenceproteome;Transferase	+	LVRR-_LVRR+	5	5	5	10.5	10.5	10.5	54.636	0	12.996	56988000
21.1335	21.4378	23.3909	20.9396	20.9795	20.8545	21.5894	20.8309	21.8321	21.2663	21.0179	20.8345	22.1613	18.2397	20.9535	20.6793	21.571	20.9444	20.9746	18.899	21.3509	21.0055	20.9638	20.7698	17.955	20.6303	17.0911	17.4095	17.4737	20.125	20.7423	20.7277	19.2983	20.872	adaptive immune response;anatomical structure homeostasis;antibacterial humoral response;antimicrobial humoral response;biological regulation;defense response;defense response to bacterium;glomerular filtration;homeostatic process;humoral immune response;immune response;immune system process;innate immune response;multicellular organismal process;multi-organism process;positive regulation of biol…	antigen binding;binding;identical protein binding;IgA binding;immunoglobulin binding;protein binding;protein complex binding;protein dimerization activity;protein homodimerization activity		Completeproteome;Directproteinsequencing;Disulfidebond;Glycoprotein;Pyrrolidonecarboxylicacid;Referenceproteome;Secreted;Signal	+	LVRR-_LVRR+	3	3	3	18.2	18.2	18.2	18.098	0	12.468	244840000
24.0013	22.8231	24.7392	24.0719	22.7902	23.3764	24.0133	23.0855	24.5486	24.0376	22.4952	23.9427	23.5165	22.0582	23.9588	22.4923	24.5481	23.3712	22.6424	21.3068	24.3282	22.4306	24.0423	23.6658	20.9268	21.9638	22.0988	22.2888	22.4165	20.7093	23.1075	22.7623	18.3922	22.4917	adaptive immune response;antibacterial humoral response;antimicrobial humoral response;defense response;defense response to bacterium;defense response to Gram-negative bacterium;humoral immune response;immune response;immune system process;innate immune response;multi-organism process;response to bacterium;response to biotic stimulus;response to other organism;response to stimulus;response to str…	antigen binding;binding		3D-structure;Alternativesplicing;Cellmembrane;Completeproteome;Directproteinsequencing;Disulfidebond;Glycoprotein;ImmunoglobulinCregion;Immunoglobulindomain;Membrane;Polymorphism;Referenceproteome;Secreted;Transmembrane	+	LVRR-_LVRR+	13	13	13	32.9	32.9	32.9	49.439	0	109.94	3522900000
22.5526	21.8246	23.8701	22.9721	22.3484	22.3547	22.0013	21.2519	23.4669	23.3664	23.6359	21.9191	21.8195	21.8824	21.5708	22.428	22.5763	21.0212	22.0166	20.759	23.3817	20.8519	22.1228	21.7043	20.9349	20.4061	21.2587	21.007	20.7863	19.8392	22.1514	21.7882	16.6915	23.0451	activation of immune response;biological regulation;cellular component organization;cellular component organization or biogenesis;cellular membrane organization;cellular process;complement activation;complement activation, classical pathway;defense response;endocytosis;establishment of localization;humoral immune response;immune effector process;immune response;immune system process;innate immune…	antigen binding;binding		Completeproteome;Directproteinsequencing;Glycoprotein;Immunoglobulindomain;ImmunoglobulinVregion;Phosphoprotein;Proteomicsidentification;Pyrrolidonecarboxylicacid;Referenceproteome	+	LVRR-_LVRR+	3	3	1	26.5	26.5	7.7	12.943	0	19.035	519880000
23.3188	22.82	24.022	23.9934	23.0448	22.1686	23.3994	22.7706	23.8422	23.1606	23.1973	23.1823	22.6809	23.3251	24.4267	24.0595	24.0186	23.5606	22.7662	22.0135	24.0646	21.6002	22.9341	22.888	22.6501	21.5261	22.6418	22.6983	21.1465	21.4848	22.8012	22.17	20.3798	23.5074	activation of immune response;biological regulation;cellular component organization;cellular component organization or biogenesis;cellular membrane organization;cellular process;complement activation;complement activation, classical pathway;defense response;endocytosis;establishment of localization;humoral immune response;immune effector process;immune response;immune system process;innate immune…	antigen binding;binding		Bence-Jonesprotein;Completeproteome;Directproteinsequencing;Disulfidebond;Immunoglobulindomain;ImmunoglobulinVregion;Proteomicsidentification;Referenceproteome;Signal	+	LVRR-_LVRR+	2	2	1	16.7	16.7	10.8	13.085	0	21.624	847660000
24.2564	26.18	25.2759	24.427	27.5006	25.9367	25.018	24.5773	24.9349	25.9773	25.2061	23.1617	23.5679	26.302	22.0282	23.4666	26.473	21.2968	24.8139	23.0872	25.5676	23.2275	22.7782	24.7259	22.0243	25.1176	24.6667	24.2532	24.0952	25.099	24.3623	22.6409	23.2403	21.4342	biological regulation;blood coagulation;cell activation;cell chemotaxis;cell migration;cell motility;cell surface receptor linked signaling pathway;cellular component movement;cellular process;cellular response to cytokine stimulus;cellular response to chemical stimulus;cellular response to organic substance;cellular response to stimulus;coagulation;cytokine-mediated signaling pathway;defense res…	binding;carbohydrate binding;CXCR chemokine receptor binding;CXCR3 chemokine receptor binding;cytokine activity;cytokine receptor binding;glycosaminoglycan binding;G-protein-coupled receptor binding;heparin binding;chemokine activity;chemokine receptor binding;pattern binding;polysaccharide binding;protein binding;receptor binding	Cytokine-cytokine receptor interaction;Chemokine signaling pathway	3D-structure;Completeproteome;Cytokine;Directproteinsequencing;Disulfidebond;Glycoprotein;Heparin-binding;Chemotaxis;Proteoglycan;Referenceproteome;Secreted;Signal	+	LVRR-_LVRR+	4	4	4	35.6	35.6	35.6	10.845	0	32.488	3708100000
22.6658	24.2712	24.559	23.1952	23.5503	24.1593	23.3253	22.2621	25.0542	24.5213	23.5322	22.3872	23.4121	22.7471	23.9056	24.3613	24.1979	23.9434	22.575	22.3666	24.7041	22.6531	22.4516	22.9678	21.3603	22.1997	23.6495	22.162	22.3512	22.5112	22.9468	22.3198	21.1166	23.464	activation of immune response;biological regulation;cellular component organization;cellular component organization or biogenesis;cellular membrane organization;cellular process;complement activation;complement activation, classical pathway;defense response;endocytosis;establishment of localization;humoral immune response;immune effector process;immune response;immune system process;innate immune…	antigen binding;binding		Completeproteome;Directproteinsequencing;Immunoglobulindomain;ImmunoglobulinVregion;Proteomicsidentification;Referenceproteome	+	LVRR-_LVRR+	2	1	1	30.6	19.4	19.4	10.657	0	60.957	1025300000
26.9103	25.9173	27.4488	26.8716	25.7608	25.3285	26.9998	25.1393	27.9212	26.831	27.1107	27.2053	25.7385	24.9835	27.742	26.4162	26.9076	24.1384	26.9506	25.5639	27.625	25.1927	25.5248	26.7347	25.0392	23.7905	24.8582	25.3446	24.4932	25.2587	26.0686	25.8707	23.8846	26.3949	activation of immune response;biological regulation;complement activation;complement activation, classical pathway;defense response;humoral immune response;immune effector process;immune response;immune system process;innate immune response;macromolecule metabolic process;metabolic process;positive regulation of biological process;positive regulation of immune response;positive regulation of immu…	antigen binding;binding		3D-structure;Completeproteome;Directproteinsequencing;Disulfidebond;Glycoprotein;Chromosomalrearrangement;ImmunoglobulinCregion;Immunoglobulindomain;Referenceproteome;Secreted	+	LVRR-_LVRR+	10	10	5	41.8	41.8	26.7	36.105	0	123.42	26691000000
22.9602	22.283	23.6267	24.7235	22.0251	23.6016	22.7864	21.5763	24.7904	23.4435	23.7122	21.0366	21.9473	22.0937	24.6064	23.2305	24.2871	20.5929	21.6564	23.2603	24.4209	20.4278	21.7308	22.722	21.3978	20.157	21.7586	21.6854	21.6814	22.3427	22.9717	22.5222	20.3781	21.5662	activation of immune response;biological regulation;complement activation;complement activation, classical pathway;defense response;humoral immune response;immune effector process;immune response;immune system process;innate immune response;macromolecule metabolic process;metabolic process;positive regulation of biological process;positive regulation of immune response;positive regulation of immu…	antigen binding;binding		3D-structure;Completeproteome;Directproteinsequencing;Disulfidebond;Glycoprotein;ImmunoglobulinCregion;Immunoglobulindomain;Referenceproteome;Secreted	+	LVRR-_LVRR+	7	3	2	24.2	12	7.7	35.9	0	8.9281	1333600000
23.9701	24.8931	25.0646	24.8795	24.5571	24.0792	24.97	22.9883	25.6578	25.0376	24.9852	24.5724	24.7686	23.5671	25.2139	24.6318	25.0783	22.2756	25.0455	23.3522	25.315	23.4283	24.0434	24.8201	23.2818	23.1972	24.3715	23.3055	23.327	23.2663	23.6927	23.3653	21.6793	24.0564	activation of immune response;biological regulation;cellular component organization;cellular component organization or biogenesis;cellular membrane organization;cellular process;complement activation;complement activation, classical pathway;defense response;endocytosis;establishment of localization;humoral immune response;immune effector process;immune response;immune system process;innate immune…	antigen binding;binding		Completeproteome;Disulfidebond;ImmunoglobulinCregion;Immunoglobulindomain;Referenceproteome	+	LVRR-_LVRR+	4	4	2	55.7	55.7	27.4	11.265	0	70.055	3854500000
22.3939	25.064	22.8034	23.5225	23.3663	23.0075	22.4047	23.4904	24.9276	24.1658	23.6598	23.3508	22.7356	23.9749	22.7497	23.2777	24.0002	23.3495	23.5432	21.872	22.4815	22.1135	22.9856	22.2039	24.0277	22.5387	22.5704	22.8571	22.4084	23.4264	22.3524	22.4391	21.9575	22.7448	biological regulation;cation homeostasis;cation transport;cell differentiation;cellular cation homeostasis;cellular developmental process;cellular homeostasis;cellular chemical homeostasis;cellular ion homeostasis;cellular iron ion homeostasis;cellular metal ion homeostasis;cellular process;cellular response to drug;cellular response to chemical stimulus;cellular response to stimulus;developmenta…	binding;cargo receptor activity;double-stranded RNA binding;identical protein binding;nucleic acid binding;protein binding;receptor activity;RNA binding;transferrin receptor activity	Endocytosis;Hematopoietic cell lineage;Phagosome	3D-structure;Cellmembrane;Completeproteome;Directproteinsequencing;Disulfidebond;Endocytosis;Glycoprotein;Host-virusinteraction;Lipoprotein;Membrane;Palmitate;Phosphoprotein;Polymorphism;Receptor;Referenceproteome;Secreted;Signal-anchor;Transmembrane;Transmembranehelix	+	LVRR-_LVRR+	20	20	20	31.3	31.3	31.3	84.87	0	89.274	4522400000
26.7752	26.4376	27.1458	26.9052	26.7148	25.7703	27.1904	25.1406	27.3626	26.3063	26.9628	26.4268	26.1439	26.1207	27.4785	26.7794	26.8398	24.9445	25.9392	24.9679	27.1998	25.2824	26.1017	26.3193	25.7131	24.9772	26.4023	25.4746	24.892	24.9075	26.0251	25.8808	24.0498	26.5692	activation of immune response;anatomical structure homeostasis;biological regulation;cellular component organization;cellular component organization or biogenesis;cellular membrane organization;cellular process;complement activation;complement activation, classical pathway;defense response;endocytosis;establishment of localization;homeostatic process;humoral immune response;immune effector proces…	antigen binding;binding		3D-structure;Completeproteome;Directproteinsequencing;Diseasemutation;Disulfidebond;ImmunoglobulinCregion;Immunoglobulindomain;Referenceproteome	+	LVRR-_LVRR+	5	5	5	79.4	79.4	79.4	11.765	0	309.52	15895000000
26.7432	27.0675	26.8352	26.7196	27.3681	25.8224	27.2483	25.1195	27.0887	26.5757	27.4518	25.698	26.7955	26.8834	26.7516	27.4116	26.9035	25.5728	27.0254	24.7533	27.1987	25.7975	26.8477	26.1911	26.3793	25.9767	27.0614	25.4568	25.0134	25.142	25.9136	25.6216	23.8517	26.8453	anatomical structure homeostasis;antibacterial humoral response;antimicrobial humoral response;biological regulation;cellular component organization;cellular component organization or biogenesis;cellular macromolecule metabolic process;cellular membrane organization;cellular metabolic process;cellular process;cellular protein metabolic process;defense response;defense response to bacterium;endocy…	antigen binding;binding		3D-structure;Completeproteome;Directproteinsequencing;Disulfidebond;Glycoprotein;Chromophore;Chromosomalrearrangement;ImmunoglobulinCregion;Immunoglobulindomain;Polymorphism;Referenceproteome;Repeat	+	LVRR-_LVRR+	13	13	8	48.2	48.2	36	37.654	0	119.49	22293000000
19.9515	20.6835	21.6915	21.1361	21.438	19.6098	20.4618	20.362	20.8688	19.4427	20.3195	20.2024	20.533	20.7938	21.0471	20.8211	20.0663	20.4046	20.6251	17.1849	19.9088	19.8499	21.7573	19.313	20.301	20.1944	20.6897	18.5818	20.0528	19.1652	20.0383	19.2238	19.2153	20.645	adult behavior;adult locomotory behavior;anatomical structure morphogenesis;axon guidance;axon regeneration;axonogenesis;behavior;biological adhesion;biological regulation;cell adhesion;cell migration;cell motility;cell part morphogenesis;cell projection morphogenesis;cell projection organization;cellular component morphogenesis;cellular component movement;cellular component organization;cellular…			Alternativesplicing;Celladhesion;Cellmembrane;Completeproteome;Developmentalprotein;Differentiation;Disulfidebond;Extracellularmatrix;Glycoprotein;Immunoglobulindomain;Membrane;Neurogenesis;Polymorphism;Referenceproteome;Repeat;Secreted;Signal;Transmembrane;Transmembranehelix	+	LVRR-_LVRR+	4	4	4	2.9	2.9	2.9	135.07	0	9.9016	164120000
20.693	22.0845	19.689	21.5029	22.1117	19.9406	20.6647	22.7848	21.8315	21.5748	21.6619	20.741	20.7067	22.8673	21.9288	21.1953	21.5733	22.2279	21.4719	21.5748	20.9365	22.173	20.2895	21.1245	20.2462	18.7345	20.8709	20.5946	19.2376	21.0904	20.1722	20.6792	19.9141	22.2529	cellular component assembly;cellular component organization;cellular component organization or biogenesis;cytokine biosynthetic process;cytokine metabolic process;defense response;immune response;immune system process;inflammatory response;innate immune response;interleukin-2 biosynthetic process;macromolecular complex assembly;macromolecular complex subunit organization;macromolecule metabolic p…	binding;cytokine binding;cytokine receptor activity;growth factor binding;interleukin-1 binding;interleukin-1 receptor activity;molecular transducer activity;protein binding;receptor activity;signal transducer activity;signaling receptor activity;transmembrane signaling receptor activity	Apoptosis;Cytokine-cytokine receptor interaction	3D-structure;Alternativesplicing;Cellmembrane;Completeproteome;Disulfidebond;Glycoprotein;Immunity;Immunoglobulindomain;Inflammatoryresponse;Innateimmunity;Membrane;Phosphoprotein;Polymorphism;Receptor;Referenceproteome;Repeat;Secreted;Signal;Transmembrane;Transmembranehelix	+	LVRR-_LVRR+	4	4	4	6.8	6.8	6.8	65.418	0	12.882	326060000
24.134	24.9345	24.6678	24.541	24.2879	23.7654	23.9893	23.9638	24.4439	24.2084	25.1793	24.1168	23.4427	24.6174	23.2292	24.2429	24.0957	23.9404	24.6676	22.7925	22.5188	23.6292	23.9101	23.1786	23.9858	23.4925	23.8143	24.027	23.3206	23.3134	22.5225	25.1367	23.2938	24.5483	anatomical structure morphogenesis;biological adhesion;biological regulation;blood coagulation;blood coagulation, intrinsic pathway;cell activation;cell adhesion;cell morphogenesis;cell surface receptor linked signaling pathway;cellular component morphogenesis;cellular component organization;cellular component organization or biogenesis;cellular developmental process;cellular process;cellular res…	binding;G-protein coupled receptor activity;molecular transducer activity;peptide binding;peptide receptor activity;peptide receptor activity, G-protein coupled;receptor activity;signal transducer activity;signaling receptor activity;thrombin receptor activity;transmembrane signaling receptor activity	ECM-receptor interaction;Hematopoietic cell lineage	3D-structure;BernardSouliersyndrome;Bloodcoagulation;Celladhesion;Completeproteome;Directproteinsequencing;Diseasemutation;Disulfidebond;Glycoprotein;Hemostasis;Leucine-richrepeat;Membrane;Phosphoprotein;Polymorphism;Referenceproteome;Repeat;Signal;Sulfation;Transmembrane;Transmembranehelix;vonWillebranddisease	+	LVRR-_LVRR+	5	5	5	8	8	8	71.539	0	24.051	2557500000
24.1602	25.1253	24.4816	24.3086	24.0902	24.6827	25.1102	25.028	24.1275	24.3095	24.2701	24.1939	23.9497	24.5797	24.3574	24.4591	24.0979	24.5225	23.9232	23.6415	23.9378	23.8384	23.9054	23.9455	23.463	23.9242	24.6745	24.3047	22.9735	22.9288	22.819	23.878	24.0551	23.8614	biological adhesion;biological regulation;blood coagulation;cell adhesion;cell migration;cell motility;cellular component movement;cellular process;coagulation;hemostasis;immune system process;leukocyte migration;locomotion;multicellular organismal process;regulation of biological process;regulation of biological quality;regulation of body fluid levels;regulation of immune response;regulation of …	binding;carbohydrate binding;enzyme binding;glycolipid binding;glycosaminoglycan binding;glycosphingolipid binding;heparin binding;lipid binding;pattern binding;polysaccharide binding;protease binding;protein binding;sphingolipid binding	Cell adhesion molecules (CAMs)	3D-structure;Alternativesplicing;Celladhesion;Completeproteome;Disulfidebond;EGF-likedomain;Glycoprotein;Lectin;Membrane;Polymorphism;Referenceproteome;Repeat;Signal;Sushi;Transmembrane;Transmembranehelix	+	LVRR-_LVRR+	4	4	4	14.5	14.5	14.5	42.187	0	7.6222	1860200000
20.9268	19.8877	20.6977	20.2194	20.9741	21.5194	21.7466	20.5572	20.1376	18.5915	20.8291	20.2	20.8444	21.3442	21.7453	21.1404	21.0033	21.431	21.2918	17.7028	19.4157	18.5294	21.2704	20.3307	21.2759	20.3973	21.3136	19.1337	19.9862	20.748	20.2356	20.1319	20.7976	20.7681	anatomical structure development;biological regulation;brain development;cell surface receptor linked signaling pathway;cellular macromolecule metabolic process;cellular metabolic process;cellular process;cellular protein metabolic process;cellular response to stimulus;dephosphorylation;developmental process;enzyme linked receptor protein signaling pathway;macromolecule metabolic process;macromol…	binding;catalytic activity;hydrolase activity;hydrolase activity, acting on ester bonds;identical protein binding;molecular transducer activity;phosphatase activity;phosphoprotein phosphatase activity;phosphoric ester hydrolase activity;protein binding;protein tyrosine phosphatase activity;receptor activity;signal transducer activity;signaling receptor activity;transmembrane receptor protein phos…		3D-structure;Alternativesplicing;Completeproteome;Disulfidebond;Glycoprotein;Hydrolase;Membrane;Phosphoprotein;Polymorphism;Proteinphosphatase;Referenceproteome;Repeat;Signal;Transmembrane;Transmembranehelix	+	LVRR-_LVRR+	3	3	3	2.6	2.6	2.6	162	0	7.1895	148910000
25.3388	24.9549	25.4657	25.2421	24.9192	25.2791	25.0986	25.0938	24.3128	24.4052	24.761	25.2185	24.2385	24.0384	24.8665	25.2309	24.1342	24.1272	23.8966	24.4347	24.7378	24.5239	24.5637	24.7001	24.8908	24.3211	24.3689	23.9992	23.7904	23.7827	23.9919	20.1831	24.9653	24.7572	activation of immune response;biological regulation;carbohydrate metabolic process;cellular carbohydrate metabolic process;cellular macromolecule metabolic process;cellular metabolic process;cellular process;cellular protein metabolic process;complement activation;complement activation, alternative pathway;defense response;defense response to bacterium;glycosylation;humoral immune response;immune…			3D-structure;Complementalternatepathway;Completeproteome;Diseasemutation;Disulfidebond;Glycoprotein;Immunity;Innateimmunity;Polymorphism;Referenceproteome;Repeat;Secreted;Signal	+	LVRR-_LVRR+	7	7	7	19.6	19.6	19.6	51.276	0	39.461	3698000000
23.838	24.1963	24.81	24.7386	24.7385	24.0237	24.2731	23.9754	24.5482	24.4903	24.5916	25.2649	23.9919	24.7341	24.7164	24.0742	25.4552	23.6757	24.4133	23.6096	24.7098	24.2711	24.1843	24.1722	23.1164	23.0801	23.7288	23.1443	23.2567	23.9168	24.2202	24.0131	23.5894	24.5136	biological regulation;blood coagulation;blood coagulation, intrinsic pathway;cell activation;cell differentiation;cellular component disassembly;cellular component disassembly at cellular level;cellular component organization;cellular component organization at cellular level;cellular component organization or biogenesis;cellular component organization or biogenesis at cellular level;cellular deve…	binding;calcium-dependent protein binding;C-X-C chemokine binding;cytokine binding;endopeptidase inhibitor activity;endopeptidase regulator activity;enzyme binding;enzyme inhibitor activity;enzyme regulator activity;growth factor binding;chemokine binding;interleukin-1 binding;interleukin-8 binding;peptidase inhibitor activity;peptidase regulator activity;protease binding;protein binding;receptor…	Complement and coagulation cascades	3D-structure;Baitregion;Completeproteome;Directproteinsequencing;Disulfidebond;Glycoprotein;Isopeptidebond;Polymorphism;Proteaseinhibitor;Referenceproteome;Secreted;Serineproteaseinhibitor;Signal;Thioesterbond	+	LVRR-_LVRR+	42	42	37	35.3	35.3	31.6	163.29	0	268.45	17504000000
23.1991	25.1102	23.883	24.3823	22.6946	23.8986	24.1077	22.0774	21.2422	24.0955	23.1764	23.1109	23.3769	24.1315	23.4248	23.2959	23.6283	22.6989	22.7019	22.6954	21.6702	21.3907	22.8866	22.5044	23.795	23.694	22.3832	22.2129	23.4713	22.1138	22.281	23.7538	23.9533	22.8858	activation of immune response;biological regulation;cell recognition;cellular process;complement activation;complement activation, lectin pathway;defense response;defense response to bacterium;defense response to Gram-negative bacterium;defense response to Gram-positive bacterium;humoral immune response;immune effector process;immune response;immune system process;innate immune response;macromole…	antigen binding;binding;calcium-dependent protein binding;carbohydrate binding;glycoprotein binding;mannan binding;pattern binding;polysaccharide binding;protein binding;proteoglycan binding		3D-structure;Alternativesplicing;Collagen;Complementactivationlectinpathway;Completeproteome;Directproteinsequencing;Disulfidebond;Glycoprotein;Hydroxylation;Immunity;Innateimmunity;Lectin;Polymorphism;Referenceproteome;Repeat;Secreted;Signal	+	LVRR-_LVRR+	5	5	5	17.9	17.9	17.9	34.001	0	40.823	1735600000
21.9878	23.3695	23.0551	22.6454	22.3883	23.0429	22.9607	23.0662	22.9035	22.4749	22.2296	22.7998	22.1194	22.8615	22.9283	22.7315	22.4702	22.5363	21.7984	22.147	22.4791	22.7699	22.1996	22.8224	21.855	22.0667	23.1978	22.3767	21.9556	22.0332	21.7029	19.7377	21.6859	22.1709	defense response;immune response;immune system process;innate immune response;response to stimulus;response to stress			Alternativesplicing;Completeproteome;Disulfidebond;Glycoprotein;Polymorphism;Referenceproteome;Secreted;Signal	+	LVRR-_LVRR+	2	2	2	10.2	10.2	10.2	27.63	0	4.7372	347760000
21.643	23.2462	21.5539	22.0121	22.2284	21.652	21.6413	22.1518	22.546	22.0876	22.6549	21.9382	21.8357	22.7383	22.2883	22.7298	22.447	22.724	22.5888	20.954	20.655	22.4007	21.8819	22.5249	22.4525	22.2604	22.627	21.4275	21.4569	21.7575	20.9882	21.2784	20.6792	21.9574	anatomical structure formation involved in morphogenesis;anatomical structure morphogenesis;angiogenesis;angiogenesis involved in wound healing;biological adhesion;biological regulation;cell adhesion;cellular process;developmental process;glomerular filtration;multicellular organismal process;positive regulation of biological process;positive regulation of cell migration;positive regulation of ce…			Alternativesplicing;Celladhesion;Completeproteome;Directproteinsequencing;Disulfidebond;Glycoprotein;Immunoglobulindomain;Membrane;Phosphoprotein;Polymorphism;Referenceproteome;Repeat;Signal;Transmembrane;Transmembranehelix	+	LVRR-_LVRR+	4	4	4	7	7	7	71.607	0	21.137	667070000
22.3728	22.6291	21.2229	22.3405	22.4989	22.7305	22.4712	22.3117	21.93	22.1288	21.9998	22.4822	22.1572	22.6003	21.5722	22.3758	21.7352	22.3661	21.9324	19.9499	21.7397	22.6543	22.0028	22.3727	22.0766	21.2462	23.0872	21.8639	21.6456	21.5184	21.2934	20.7476	21.2197	21.5028	amine metabolic process;biological adhesion;cation transport;cell adhesion;cellular process;defense response;establishment of localization;inflammatory response;ion transport;metabolic process;nitrogen compound metabolic process;response to antibiotic;response to chemical stimulus;response to stimulus;response to stress;response to wounding;transport	aliphatic-amine oxidase activity;aminoacetone:oxygen oxidoreductase(deaminating) activity;binding;calcium ion binding;catalytic activity;cation binding;cation channel activity;cation transmembrane transporter activity;cofactor binding;copper ion binding;channel activity;identical protein binding;ion binding;ion channel activity;ion transmembrane transporter activity;metal ion binding;oxidoreducta…	beta-Alanine metabolism;Glycine, serine and threonine metabolism;Isoquinoline alkaloid biosynthesis;Phenylalanine metabolism;Tropane, piperidine and pyridine alkaloid biosynthesis;Tyrosine metabolism	3D-structure;Alternativesplicing;Calcium;Celladhesion;Cellmembrane;Completeproteome;Copper;Directproteinsequencing;Disulfidebond;Glycoprotein;Membrane;Metal-binding;Oxidoreductase;Polymorphism;Referenceproteome;Signal-anchor;TPQ;Transmembrane;Transmembranehelix	+	LVRR-_LVRR+	3	3	3	4.8	4.8	4.8	84.621	0	9.2734	480790000
20.5948	21.9234	21.6563	20.5707	21.2097	21.2163	21.9728	20.8091	21.3782	20.8641	20.5264	21.2474	20.5855	21.4175	22.027	21.0478	20.4568	20.738	21.209	20.1989	20.7334	20.1732	20.3311	20.9484	21.9946	20.9177	21.7304	20.5558	19.4529	19.9181	20.2644	20.2381	19.7409	21.7042	amine metabolic process;aminoglycan catabolic process;aminoglycan metabolic process;carbohydrate catabolic process;carbohydrate metabolic process;catabolic process;chitin catabolic process;chitin metabolic process;macromolecule catabolic process;macromolecule metabolic process;metabolic process;nitrogen compound metabolic process;oligosaccharide catabolic process;oligosaccharide metabolic process…	binding;carbohydrate binding;catalytic activity;hydrolase activity;hydrolase activity, acting on glycosyl bonds;hydrolase activity, hydrolyzing O-glycosyl compounds;chitin binding;chitinase activity;pattern binding;polysaccharide binding		Completeproteome;Glycoprotein;Glycosidase;Hydrolase;Lysosome;Polymorphism;Referenceproteome;Signal	+	LVRR-_LVRR+	4	4	4	11.4	11.4	11.4	43.759	0	8.6664	246260000
24.6263	26.6483	25.6246	25.2488	25.7941	25.0467	25.8912	26.7996	26.3673	25.8042	25.9456	26.2323	25.0478	25.5071	25.5849	25.9259	26.3922	25.8827	25.1037	24.5594	26.1795	25.5355	24.8033	26.1004	25.3624	25.0514	25.6317	25.538	24.566	24.6476	24.6022	25.0098	25.3758	25.5099	anatomical structure homeostasis;biological regulation;blood coagulation;cation homeostasis;cation transport;cell activation;cellular cation homeostasis;cellular homeostasis;cellular chemical homeostasis;cellular ion homeostasis;cellular iron ion homeostasis;cellular metal ion homeostasis;cellular process;coagulation;establishment of localization;establishment of localization in cell;establishmen…	binding;cation binding;cation transmembrane transporter activity;ferric iron binding;ferric iron transmembrane transporter activity;inorganic cation transmembrane transporter activity;ion binding;ion transmembrane transporter activity;iron ion binding;iron ion transmembrane transporter activity;metal ion binding;metal ion transmembrane transporter activity;substrate-specific transmembrane transpo…	Mineral absorption	3D-structure;Completeproteome;Directproteinsequencing;Diseasemutation;Disulfidebond;Glycoprotein;Iontransport;Iron;Irontransport;Metal-binding;Methylation;Polymorphism;Referenceproteome;Repeat;Secreted;Signal;Transport	+	LVRR-_LVRR+	38	38	38	51.9	51.9	51.9	77.049	0	323.31	42284000000
23.9903	26.1772	24.4702	24.4511	24.8228	25.0199	24.7364	24.769	25.0154	25.058	24.6452	24.3063	23.7813	25.7199	24.3873	25.1848	25.6793	25.9406	24.9812	23.0931	24.5129	24.8203	24.333	24.2184	25.0096	24.6018	25.1927	24.2116	24.5596	23.8814	24.0369	24.7766	23.8837	24.4635	catabolic process;cellular catabolic process;cellular component assembly;cellular component organization;cellular component organization or biogenesis;cellular metabolic process;cellular process;cellular response to hydrogen peroxide;cellular response to chemical stimulus;cellular response to oxidative stress;cellular response to reactive oxygen species;cellular response to stimulus;cellular resp…	antioxidant activity;binding;catalytic activity;glutathione peroxidase activity;oxidoreductase activity;oxidoreductase activity, acting on peroxide as acceptor;peroxidase activity;protein binding;selenium binding;transcription factor binding	Arachidonic acid metabolism;Glutathione metabolism	3D-structure;Completeproteome;Directproteinsequencing;Oxidoreductase;Peroxidase;Polymorphism;Referenceproteome;Secreted;Selenocysteine;Signal	+	LVRR-_LVRR+	7	7	7	32.3	32.3	32.3	25.552	0	66.229	6364300000
30.4094	32.2447	30.9335	30.8558	31.2275	30.3721	30.8579	31.0772	31.5749	31.4094	31.351	30.5957	30.0709	31.1846	30.6048	31.2369	31.8132	31.2272	31.1263	29.8693	30.7202	30.7694	30.2114	30.7288	30.9176	30.4977	30.819	30.6405	30.2658	30.7616	29.9467	30.4947	30.784	30.6138	biological regulation;cation homeostasis;cation transport;cellular cation homeostasis;cellular homeostasis;cellular chemical homeostasis;cellular ion homeostasis;cellular iron ion homeostasis;cellular metal ion homeostasis;cellular process;copper ion transport;establishment of localization;homeostatic process;chemical homeostasis;ion homeostasis;ion transport;iron ion homeostasis;metal ion homeos…	binding;catalytic activity;cation binding;copper ion binding;ferroxidase activity;chaperone binding;ion binding;metal ion binding;oxidoreductase activity;oxidoreductase activity, oxidizing metal ions;oxidoreductase activity, oxidizing metal ions, oxygen as acceptor;protein binding;transition metal ion binding	Porphyrin and chlorophyll metabolism	3D-structure;Completeproteome;Copper;Coppertransport;Directproteinsequencing;Disulfidebond;Glycoprotein;Iontransport;Metal-binding;Oxidoreductase;Polymorphism;Referenceproteome;Repeat;Secreted;Signal;Transport	+	LVRR-_LVRR+	55	55	55	49.5	49.5	49.5	122.2	0	323.31	965460000000
21.5138	22.4332	22.1333	21.8562	22.1238	22.4604	22.4631	21.5518	21.83	21.5293	22.1071	21.821	21.0186	22.5883	21.7375	22.2807	22.4764	21.8246	21.6723	21.0621	21.971	21.5092	21.7922	21.1888	21.4057	21.3267	21.3914	21.4665	20.4507	21.1134	21.2307	22.091	22.2546	21.8265	anatomical structure development;biological regulation;blood coagulation;cell differentiation;cell surface receptor linked signaling pathway;cellular developmental process;cellular macromolecule metabolic process;cellular metabolic process;cellular process;cellular protein metabolic process;cellular response to stimulus;circulatory system process;coagulation;contact inhibition;dephosphorylation;d…	beta-catenin binding;binding;catalytic activity;delta-catenin binding;enzyme binding;gamma-catenin binding;growth factor receptor binding;hydrolase activity;hydrolase activity, acting on ester bonds;kinase binding;mitogen-activated protein kinase binding;phosphatase activity;phosphoprotein phosphatase activity;phosphoric ester hydrolase activity;platelet-derived growth factor receptor binding;pro…	Adherens junction	3D-structure;Alternativesplicing;Celljunction;Cellmembrane;Cellprojection;Completeproteome;Directproteinsequencing;Glycoprotein;Hydrolase;Membrane;Polymorphism;Proteinphosphatase;Referenceproteome;Repeat;Signal;Transmembrane;Transmembranehelix	+	LVRR-_LVRR+	5	5	5	4.8	4.8	4.8	145.94	0	35.426	694080000
29.7068	30.1202	30.327	30.055	30.2036	29.329	29.3719	29.4535	29.428	28.9295	30.0816	29.244	29.1691	29.5169	29.8429	29.461	29.3851	29.6219	28.8673	28.7198	29.7018	29.5824	29.6469	29.2054	29.9494	29.2178	29.4714	28.9707	28.5992	29.1092	28.5887	26.5761	29.1471	29.9362	biological adhesion;biological regulation;catabolic process;cell adhesion;cellular catabolic process;cellular component organization;cellular component organization or biogenesis;cellular macromolecule metabolic process;cellular membrane organization;cellular metabolic process;cellular nitrogen compound catabolic process;cellular nitrogen compound metabolic process;cellular process;cellular prote…	binding;calcium channel inhibitor activity;calcium channel regulator activity;calcium oxalate binding;cation binding;endopeptidase inhibitor activity;endopeptidase regulator activity;enzyme inhibitor activity;enzyme regulator activity;heme binding;channel inhibitor activity;channel regulator activity;identical protein binding;IgA binding;immunoglobulin binding;ion binding;ion channel inhibitor ac…		3D-structure;Cleavageonpairofbasicresidues;Completeproteome;Directproteinsequencing;Disulfidebond;Glycoprotein;Host-virusinteraction;Chromophore;Proteaseinhibitor;Referenceproteome;Repeat;Secreted;Serineproteaseinhibitor;Signal	+	LVRR-_LVRR+	15	15	15	52.6	52.6	52.6	38.999	0	313.78	121000000000
25.661	27.2622	26.0266	25.9671	25.7802	25.534	26.1987	25.8203	25.7323	25.5615	26.8983	25.7971	24.9993	25.8945	25.5275	26.0949	26.1071	26.3783	24.9805	25.3407	25.5376	25.8137	25.6074	25.8394	25.1947	25.3586	25.8777	25.3725	25.3566	25.1364	25.0277	25.2806	25.4308	25.7564	biological adhesion;cell adhesion;cellular process	binding;carbohydrate binding;catalytic activity;endopeptidase activity;glycosaminoglycan binding;hydrolase activity;pattern binding;peptidase activity;peptidase activity, acting on L-amino acid peptides;polysaccharide binding;serine hydrolase activity;serine-type endopeptidase activity;serine-type peptidase activity		Alternativesplicing;Cleavageonpairofbasicresidues;Completeproteome;Directproteinsequencing;Disulfidebond;EGF-likedomain;Glycoprotein;Hydrolase;Kringle;Polymorphism;Protease;Referenceproteome;Repeat;Secreted;Serineprotease;Signal	+	LVRR-_LVRR+	15	15	15	34.8	34.8	34.8	62.671	0	179.29	14707000000
24.0972	24.6161	24.1046	24.102	24.167	24.0473	24.3853	24.0429	23.5543	23.6309	24.2942	23.9398	23.8176	24.0427	24.1137	24.2256	24.2299	23.9703	22.9413	23.4189	23.4401	23.4359	23.9576	23.2718	23.4842	23.7722	23.9693	23.3917	23.7835	23.4382	23.3435	23.7603	23.551	23.6724	biological regulation;blood coagulation;blood coagulation, intrinsic pathway;coagulation;hemostasis;macromolecule metabolic process;metabolic process;multicellular organismal process;negative regulation of biological process;negative regulation of blood coagulation;negative regulation of coagulation;negative regulation of multicellular organismal process;plasminogen activation;positive regulation…	aminopeptidase activity;binding;carbohydrate binding;catalytic activity;endopeptidase activity;exopeptidase activity;glycosaminoglycan binding;heparin binding;hydrolase activity;pattern binding;peptidase activity;peptidase activity, acting on L-amino acid peptides;polysaccharide binding;serine hydrolase activity;serine-type aminopeptidase activity;serine-type endopeptidase activity;serine-type ex…	Complement and coagulation cascades	3D-structure;Alternativesplicing;Bloodcoagulation;Completeproteome;Directproteinsequencing;Diseasemutation;Disulfidebond;Glycoprotein;Hemostasis;Heparin-binding;Hydrolase;Polymorphism;Protease;Referenceproteome;Repeat;Secreted;Serineprotease;Signal	+	LVRR-_LVRR+	18	17	17	29.9	28.8	28.8	70.108	0	80.794	6776500000
23.9858	24.8916	23.3164	22.8192	23.3597	22.9748	23.4794	23.0293	23.8843	24.4296	24.0651	23.536	22.7182	24.5168	23.4476	23.5367	24.0001	23.9977	24.8356	23.1476	23.051	23.5213	23.3009	22.3986	23.7256	23.6123	23.2476	23.8846	23.303	24.107	21.9881	23.4257	23.265	23.477	amine metabolic process;aminoglycan catabolic process;aminoglycan metabolic process;anatomical structure morphogenesis;biological adhesion;carbohydrate catabolic process;carbohydrate metabolic process;catabolic process;cell adhesion;cell-matrix adhesion;cell-substrate adhesion;cellular component movement;cellular process;developmental process;establishment of localization;glycosaminoglycan catabo…	binding;carbohydrate binding;glycosaminoglycan binding;hyaluronic acid binding;molecular transducer activity;pattern binding;polysaccharide binding;receptor activity;signal transducer activity;signaling receptor activity;transmembrane signaling receptor activity		Completeproteome;Disulfidebond;Glycoprotein;Membrane;Polymorphism;Receptor;Referenceproteome;Signal;Transmembrane;Transmembranehelix;Transport	+	LVRR-_LVRR+	4	4	4	11.5	11.5	11.5	35.213	0	9.0345	2577000000
21.1166	21.4517	21.0924	20.8046	21.1262	21.0971	21.5742	21.0815	21.1443	21.8441	20.7533	21.7366	20.8263	21.112	21.1482	21.1529	21.2032	20.996	21.6862	20.2915	21.4699	21.3307	21.2217	21.0936	21.767	20.8487	21.2495	21.6077	20.3298	20.414	20.123	18.862	21.2641	20.2142	biological regulation;defense response;immune response;immune system process;innate immune response;positive regulation of defense response to virus by host;regulation of biological process;regulation of defense response;regulation of defense response to virus;regulation of defense response to virus by host;regulation of immune effector process;regulation of immune response;regulation of immune s…		ko05152;Leishmaniasis;Natural killer cell mediated cytotoxicity;Osteoclast differentiation;Phagosome;Staphylococcus aureus infection;Systemic lupus erythematosus	3D-structure;Cellmembrane;Completeproteome;Disulfidebond;Glycoprotein;GPI-anchor;IgG-bindingprotein;Immunoglobulindomain;Lipoprotein;Membrane;Polymorphism;Receptor;Referenceproteome;Repeat;Secreted;Signal;Transmembrane;Transmembranehelix	+	LVRR-_LVRR+	2	2	2	7.5	7.5	7.5	29.089	0.0027624	4.6402	152120000
26.5108	26.8702	26.8392	26.8477	26.94	26.8818	27.0781	26.8356	26.4628	26.0127	26.7958	26.6162	26.5561	26.4344	26.6803	26.5576	26.7466	26.5498	25.4037	25.928	26.1867	26.2804	26.7371	26.4034	26.3105	26.1592	26.8033	26.2462	26.1715	25.8423	25.7572	26.3179	25.6749	26.4965	biological regulation;blood coagulation;blood coagulation, intrinsic pathway;cellular component disassembly;cellular component disassembly at cellular level;cellular component organization;cellular component organization at cellular level;cellular component organization or biogenesis;cellular component organization or biogenesis at cellular level;cellular process;coagulation;extracellular matrix …	catalytic activity;endopeptidase activity;hydrolase activity;peptidase activity;peptidase activity, acting on L-amino acid peptides;serine hydrolase activity;serine-type endopeptidase activity;serine-type peptidase activity	Complement and coagulation cascades	3D-structure;Bloodcoagulation;Completeproteome;Directproteinsequencing;Diseasemutation;Disulfidebond;Fibrinolysis;Glycoprotein;Hemostasis;Hydrolase;Inflammatoryresponse;Polymorphism;Protease;Referenceproteome;Repeat;Secreted;Serineprotease;Signal;Zymogen	+	LVRR-_LVRR+	27	27	26	46.6	46.6	45.5	71.369	0	239.39	53370000000
28.6651	29.9448	28.8644	29.1164	29.0941	28.3755	29.3176	29.0511	28.1002	28.7542	29.0131	28.1802	28.804	28.955	29.1644	29.1194	28.2227	28.7527	28.886	27.4461	28.8749	28.8618	28.3244	28.3508	29.6912	28.9094	28.5401	28.5422	28.3052	28.4857	27.5425	28.464	28.3596	28.6784	anatomical structure homeostasis;antigen processing and presentation;antigen processing and presentation of peptide antigen;antigen processing and presentation of peptide antigen via MHC class I;biological adhesion;biological regulation;cell adhesion;cellular process;detection of chemical stimulus;detection of chemical stimulus involved in sensory perception;detection of chemical stimulus involve…	antigen binding;binding;catalytic activity;glycoprotein binding;hydrolase activity;hydrolase activity, acting on ester bonds;macromolecule transmembrane transporter activity;nuclease activity;peptide antigen binding;peptide binding;protein binding;protein transmembrane transporter activity;protein transporter activity;ribonuclease activity;substrate-specific transmembrane transporter activity;sub…		3D-structure;Completeproteome;Directproteinsequencing;Disulfidebond;Glycoprotein;Pyrrolidonecarboxylicacid;Referenceproteome;Secreted;Signal	+	LVRR-_LVRR+	20	20	20	52.7	52.7	52.7	34.258	0	209.29	158410000000
23.1004	23.7931	22.925	22.9541	23.1934	23.0947	23.1097	23.1035	22.5215	22.554	23.9055	23.1378	22.9636	22.5295	22.9265	22.8768	23.0024	23.4737	23.474	22.2156	23.0455	23.138	23.6755	22.7327	22.0766	22.8124	23.3412	22.5326	23.1102	22.2386	22.4747	22.7872	22.2895	22.3286	cell killing;defense response;defense response to bacterium;defense response to fungus;killing of cells of other organism;multi-organism process;response to bacterium;response to biotic stimulus;response to fungus;response to other organism;response to stimulus;response to stress	catalytic activity;hydrolase activity;peptidase activity		3D-structure;Acetylation;Alternativesplicing;Antibiotic;Antimicrobial;Completeproteome;Directproteinsequencing;Fungicide;Hydrolase;Manganese;Protease;Referenceproteome;Secreted;Signal	+	LVRR-_LVRR+	2	2	2	20	20	20	11.284	0	7.8695	1067400000
30.0727	31.0239	30.6035	30.1131	30.5317	30.3961	30.6417	30.5475	30.448	30.259	30.6139	30.3398	30.0185	30.5019	30.3861	30.6469	30.4186	30.4012	29.1303	29.5251	30.3908	30.6062	29.9633	30.1778	30.2744	30.0842	30.1836	30.0145	30.1505	29.7897	29.3618	29.8682	29.9017	30.2652	establishment of localization;fat-soluble vitamin metabolic process;lipid metabolic process;metabolic process;primary metabolic process;small molecule metabolic process;steroid metabolic process;transport;vitamin D metabolic process;vitamin metabolic process;vitamin transport	actin binding;binding;cytoskeletal protein binding;lipid binding;protein binding;steroid binding;transmembrane transporter activity;transporter activity;vitamin binding;vitamin D binding;vitamin transporter activity		3D-structure;Actin-binding;Alternativesplicing;Completeproteome;Directproteinsequencing;Disulfidebond;Glycoprotein;Polymorphism;Referenceproteome;Repeat;Secreted;Signal;Transport;VitaminD	+	LVRR-_LVRR+	39	39	39	65	65	65	52.917	0	323.31	769250000000
21.4423	23.2918	22.2994	21.7069	22.153	22.2117	21.9305	22.2286	22.6157	22.1646	22.031	22.2526	22.116	22.6993	22.0987	21.857	22.0831	23.0481	21.6455	21.5363	22.1178	22.6688	22.4756	21.4342	21.3636	21.419	22.6584	21.8016	21.5946	21.893	21.6647	21.9096	21.3699	22.2219	actin cytoskeleton organization;actin filament-based process;acylglycerol metabolic process;biological adhesion;biological regulation;carboxylic acid metabolic process;cell adhesion;cell-cell adhesion;cell-matrix adhesion;cell-substrate adhesion;cellular component assembly;cellular component assembly at cellular level;cellular component organization;cellular component organization at cellular lev…	binding;carbohydrate binding;glycosaminoglycan binding;heparin binding;integrin binding;pattern binding;polysaccharide binding;protein binding;protein complex binding;receptor binding	ECM-receptor interaction;Focal adhesion	3D-structure;Alternativesplicing;Celladhesion;Coiledcoil;Completeproteome;Directproteinsequencing;Diseasemutation;Disulfidebond;EGF-likedomain;Ehlers-Danlossyndrome;Extracellularmatrix;Glycoprotein;Polymorphism;Referenceproteome;Repeat;Secreted;Signal	+	LVRR-_LVRR+	13	13	13	5.6	5.6	5.6	458.38	0	42.09	1835900000
25.1723	26.0921	25.3358	25.5941	24.9255	25.3085	25.7132	24.9743	24.6544	24.8298	24.929	24.758	24.8299	25.614	25.408	24.4817	25.2065	25.7228	24.4285	24.4136	24.9673	25.3647	25.2319	24.8456	25.3975	24.575	25.354	24.4387	24.6363	24.3831	24.4104	25.0473	24.1786	25.186	anatomical structure development;behavior;brain development;cellular metabolic process;cellular process;developmental process;growth;locomotory behavior;metabolic process;organ development;post-embryonic development;reproduction;response to chemical stimulus;response to oxidative stress;response to stimulus;response to stress;selenium compound metabolic process;sexual reproduction	binding;selenium binding		Completeproteome;Directproteinsequencing;Glycoprotein;Phosphoprotein;Polymorphism;Referenceproteome;Secreted;Selenium;Selenocysteine;Signal	+	LVRR-_LVRR+	5	5	5	12.3	12.3	12.3	43.173	0	21.068	8041100000
24.5315	25.3322	25.263	25.033	25.2593	25.3148	25.2597	24.9789	24.9727	24.9392	25.3235	24.9539	24.1414	24.9352	25.1679	25.1495	24.9796	25.1237	24.1992	24.3389	24.7194	24.9927	24.9635	25.1827	24.8525	24.7553	25.4256	24.7286	24.7461	24.344	24.1334	24.8873	24.0992	24.0603	anatomical structure development;biotin metabolic process;carboxylic acid metabolic process;cellular amide metabolic process;cellular ketone metabolic process;cellular metabolic process;cellular nitrogen compound metabolic process;cellular process;central nervous system development;cofactor metabolic process;developmental process;epidermis development;heterocycle metabolic process;metabolic proce…	biotin carboxylase activity;biotinidase activity;catalytic activity;hydrolase activity;hydrolase activity, acting on carbon-nitrogen (but not peptide) bonds;hydrolase activity, acting on carbon-nitrogen (but not peptide) bonds, in linear amides;ligase activity;ligase activity, forming carbon-nitrogen bonds	Biotin metabolism;Vitamin digestion and absorption	Alternativesplicing;Completeproteome;Directproteinsequencing;Diseasemutation;Glycoprotein;Hydrolase;Polymorphism;Referenceproteome;Secreted;Signal	+	LVRR-_LVRR+	8	8	8	16.8	16.8	16.8	61.132	0	75.468	9523200000
25.3656	25.7227	26.0257	25.8973	25.7863	25.7367	25.583	25.4624	25.0474	25.2457	25.6846	25.5846	24.9246	25.4876	25.5892	25.5435	25.7587	25.4995	24.745	24.959	25.1105	25.3259	25.753	25.24	25.3592	25.0015	25.8334	25.3437	25.1249	24.932	24.9796	25.2447	24.7571	25.7366	anatomical structure development;axon ensheathment;biological regulation;cellular process;cerebellum development;defense response;developmental process;ensheathment of neurons;inflammatory response;myelination;pigmentation;regulation of biological process;regulation of growth;regulation of multicellular organism growth;regulation of multicellular organismal process;response to chemical stimulus;r…	binding;carbohydrate binding;receptor activity		Alternativesplicing;Cellmembrane;Completeproteome;Directproteinsequencing;Disulfidebond;EGF-likedomain;Glycoprotein;Inflammatoryresponse;Kelchrepeat;LamininEGF-likedomain;Lectin;Membrane;Polymorphism;Receptor;Referenceproteome;Repeat;Secreted;Signal;Transmembrane;Transmembranehelix	+	LVRR-_LVRR+	21	21	21	16.7	16.7	16.7	158.54	0	241.3	18318000000
22.9806	25.3568	21.7377	21.4955	21.5064	22.7818	17.9283	19.5803	22.0505	23.6863	22.4517	22.1374	22.0775	24.8296	22.2614	20.4117	19.8532	24.0704	19.031	21.6497	23.0209	22.4188	24.2914	22.7605	21.3621	23.3635	23.7905	20.9499	24.8509	22.8932	23.6826	24.87	23.84	23.4519	activation of immune response;activation of innate immune response;acute inflammatory response;acute-phase response;biological regulation;carbohydrate transport;cell activation;cell activation involved in immune response;cell chemotaxis;cell migration;cell motility;cell surface receptor linked signaling pathway;cellular component movement;cellular defense response;cellular process;cellular respon…	binding;lipopolysaccharide binding;lipoteichoic acid binding;protein binding;receptor binding	ko05152;Toll-like receptor signaling pathway	Antibiotic;Antimicrobial;Completeproteome;Disulfidebond;Glycoprotein;Immunity;Innateimmunity;Lipidtransport;Polymorphism;Referenceproteome;Secreted;Signal;Transport	+	LVRR-_LVRR+	7	7	7	14.8	14.8	14.8	53.383	0	46.521	2051700000
[truncated: 11 more columns]
