# Supplementary material for: Proteomic Profiling of Dilated Cardiomyopathy Plasma Samples — Searching for Biomarkers with Potential to Predict the Outcome of Therapy
Source: J Proteome Res. 2024 Feb 16;23(3):971–84. doi: 10.1021/acs.jproteome.3c00691 (PMC10913098; doi:10.1021/acs.jproteome.3c00691)
Supplement: Supplementary file 3 — pr3c00691_si_003.xlsx [file pr3c00691_si_003.xlsx]

## Sheet: List1
Supplementary Table 3. Full list of enriched annotation terms from the DAVID analysis.
DAVID up-regulated in DCM vs control
Category	Term	Count	%	PValue	Proteins	List Total	Pop Hits	Pop Total	Fold Enrichment	Bonferroni	Benjamini	FDR	Genes
GOTERM_BP_DIRECT	GO:0006954~inflammatory response	10	22.2222	0.00627207	P01011, Q16853, P05109, P19320, O43866, P02776, P61626, P02741, P98160, P02763	44	25	281	2.55455	0.93059	1	1	SERPINA3, AOC3, S100A8, VCAM1, CD5L, PF4, LYZ, CRP, HSPG2, ORM1
GOTERM_BP_DIRECT	GO:0006953~acute-phase response	8	17.7778	0.0198816	P01011, P00738, P00734, P01009, Q86VB7, P0DJI8, P02741, P02763	44	20	281	2.55455	0.9998	1	1	SERPINA3, HP, F2, SERPINA1, CD163, SAA1, CRP, ORM1
GOTERM_BP_DIRECT	GO:0030168~platelet activation	5	11.1111	0.0500113	P02671, P00734, P02776, P0DJI8, P02675	44	10	281	3.19318	1	1	1	FGA, F2, PF4, SAA1, FGB
DAVID down-regulated in DCM vs control
Category	Term	Count	%	PValue	Proteins	List Total	Pop Hits	Pop Total	Fold Enrichment	Bonferroni	Benjamini	FDR	Genes
GOTERM_BP_DIRECT	GO:0046470~phosphatidylcholine metabolic process	5	9.61538	0.00424696	P27169, P04180, P06727, P02647, P80108	52	5	281	5.40385	0.879395	1	1	PON1, LCAT, APOA4, APOA1, GPLD1
GOTERM_BP_DIRECT	GO:0006888~ER to Golgi vesicle-mediated transport	4	7.69231	0.0198198	P04070, P22891, P00742, P07225	52	4	281	5.40385	0.999952	1	1	PROC, PROZ, F10, PROS1
GOTERM_BP_DIRECT	GO:0007596~blood coagulation	11	21.1538	0.0203864	P03952, P04070, P05160, Q9UNN8, P12259, P00488, P08709, P22891, P00742, Q9UK55, P07225	52	29	281	2.04973	0.999964	1	1	KLKB1, PROC, F13B, PROCR, F5, F13A1, F7, PROZ, F10, SERPINA10, PROS1
DAVID up-regulated in LVRR- vs LVRR+
Category	Term	Count	%	PValue	Proteins	List Total	Pop Hits	Pop Total	Fold Enrichment	Bonferroni	Benjamini	FDR	Genes
GOTERM_BP_DIRECT	GO:0002250~adaptive immune response	11	25	3.08877e-05	P01780, P01591, P01859, P01857, P01834, P0DP04, P01876, P0DOY3, P06310, P01871, P01860	44	18	293	4.06944	0.00818259	0.00568073	0.00557395	IGHV3-7, IGJ, IGHG2, IGHG1, IGKC, IGHV3-43D, IGHA1, IGLC3, IGKV2-30, IGHM, IGHG3
GOTERM_BP_DIRECT	GO:0050871~positive regulation of B cell activation	9	20.4545	8.54245e-05	P01780, P01859, P01857, P01834, P0DP04, P01876, P0DOY3, P01871, P01860	44	13	293	4.61014	0.0224676	0.00568073	0.00557395	IGHV3-7, IGHG2, IGHG1, IGKC, IGHV3-43D, IGHA1, IGLC3, IGHM, IGHG3
GOTERM_BP_DIRECT	GO:0006910~phagocytosis, recognition	9	20.4545	8.54245e-05	P01780, P01859, P01857, P01834, P0DP04, P01876, P0DOY3, P01871, P01860	44	13	293	4.61014	0.0224676	0.00568073	0.00557395	IGHV3-7, IGHG2, IGHG1, IGKC, IGHV3-43D, IGHA1, IGLC3, IGHM, IGHG3
GOTERM_BP_DIRECT	GO:0050853~B cell receptor signaling pathway	9	20.4545	8.54245e-05	P01780, P01859, P01857, P01834, P0DP04, P01876, P0DOY3, P01871, P01860	44	13	293	4.61014	0.0224676	0.00568073	0.00557395	IGHV3-7, IGHG2, IGHG1, IGKC, IGHV3-43D, IGHA1, IGLC3, IGHM, IGHG3
GOTERM_BP_DIRECT	GO:0042742~defense response to bacterium	11	25	0.000288749	P01780, P01859, P27918, P01857, P01834, P0DP04, P01876, P0DOY3, P81605, P01871, P01860	44	22	293	3.32955	0.073942	0.014997	0.0147151	IGHV3-7, IGHG2, CFP, IGHG1, IGKC, IGHV3-43D, IGHA1, IGLC3, DCD, IGHM, IGHG3
GOTERM_BP_DIRECT	GO:0006911~phagocytosis, engulfment	9	20.4545	0.000338278	P01780, P01859, P01857, P01834, P0DP04, P01876, P0DOY3, P01871, P01860	44	15	293	3.99545	0.0860662	0.014997	0.0147151	IGHV3-7, IGHG2, IGHG1, IGKC, IGHV3-43D, IGHA1, IGLC3, IGHM, IGHG3
GOTERM_BP_DIRECT	GO:0019731~antibacterial humoral response	8	18.1818	0.000415597	P01591, P01859, P01857, P01876, P02787, P81605, P01871, P01860	44	12	293	4.43939	0.104678	0.0157927	0.0154958	IGJ, IGHG2, IGHG1, IGHA1, TF, DCD, IGHM, IGHG3
GOTERM_BP_DIRECT	GO:0006955~immune response	9	20.4545	0.00529451	P08637, P01780, P01591, Q9NPH3, P27918, P01834, P01876, P25311, P06310	44	21	293	2.8539	0.756364	0.176042	0.172733	FCGR3A, IGHV3-7, IGJ, IL1RAP, CFP, IGKC, IGHA1, AZGP1, IGKV2-30
GOTERM_BP_DIRECT	GO:0001895~retina homeostasis	6	13.6364	0.019442	P01591, P01834, P01876, P02787, P25311, P01860	44	12	293	3.32955	0.994606	0.574619	0.563818	IGJ, IGKC, IGHA1, TF, AZGP1, IGHG3
GOTERM_BP_DIRECT	GO:0007155~cell adhesion	10	22.7273	0.0281422	P02760, P07359, P14151, Q16853, Q9Y5Y7, P43121, Q14520, P25311, P22105, O00533	44	32	293	2.08097	0.999496	0.748584	0.734512	AMBP, GP1BA, SELL, AOC3, LYVE1, MCAM, HABP2, AZGP1, TNXB, CHL1
GOTERM_BP_DIRECT	GO:0016064~immunoglobulin mediated immune response	4	9.09091	0.0429422	P01780, P01834, P0DP04, P0DOY3	44	6	293	4.43939	0.999991	1	0.984906	IGHV3-7, IGKC, IGHV3-43D, IGLC3
