# Supplementary material for: Proteomic Profiling of Dilated Cardiomyopathy Plasma Samples — Searching for Biomarkers with Potential to Predict the Outcome of Therapy
Source: J Proteome Res. 2024 Feb 16;23(3):971–84. doi: 10.1021/acs.jproteome.3c00691 (PMC10913098; doi:10.1021/acs.jproteome.3c00691)
Supplement: Supplementary file 5 — pr3c00691_si_005.txt [file pr3c00691_si_005.txt]

# installing and/or loading necessary packages
if (!require("devtools")) install.packages("devtools", dependencies = TRUE)
if (!require("tidyverse")) install.packages("tidyverse", dependencies = TRUE)
if (!require("caret")) install.packages("caret", dependencies = TRUE)
if (!require("glmnet")) install.packages("glmnet", dependencies = TRUE)
if (!require("openxlsx")) install.packages("openxlsx", dependencies = TRUE)
if (!require("officer")) devtools::install_github("davidgohel/officer")
if (!require("rvg")) devtools::install_github("davidgohel/rvg")
if (!require("Hmisc")) install.packages("Hmisc", dependencies = TRUE)
if (!require("ggplot2")) install.packages("ggplot2", dependencies = TRUE)
if (!require("ggpubr")) install.packages("ggpubr", dependencies = TRUE)

# options("openxlsx.tableStyle" = NULL)
options("openxlsx.tableStyle" = "TableStyleLight17")
hs <- createStyle(halign = "CENTER", valign = "TOP", textDecoration = "Bold", border = "TopBottomLeftRight", fontColour = rgb(0, 0, 0), fgFill = rgb(1, 1, 1), borderStyle = "medium", borderColour = "black")
ts <- createStyle(halign = "CENTER", valign = "TOP")
options("openxlsx.headerStyle" = hs)
options("openxlsx.keepNA" = TRUE)
options("openxlsx.na.string" = "--")
options("openxlsx.withFilter" = FALSE)
pptx_presentation <- read_pptx("lectures_08.pptx")

format_table2 <- function (wbl, sh_name, df_data) {
  dfl <- df_data
  if (!any(sh_name %in% names(wbl))) addWorksheet(wbl, sheetName = sh_name)
  writeDataTable(wbl, sheet = sh_name, x = dfl)
  addStyle(wbl, sh_name, style = createStyle(halign = "CENTER", valign = "TOP", border = "TopBottomLeftRight", wrapText = FALSE), rows = 1:(nrow(dfl)+1), cols = as.vector(which(sapply(dfa1, is.numeric))), gridExpand = TRUE, stack = TRUE)
  addStyle(wbl, sh_name, style = createStyle(halign = "CENTER", valign = "TOP", border = "TopBottomLeftRight", wrapText = TRUE), rows = 1:1, cols = as.vector(which(sapply(dfa1, is.numeric))), gridExpand = TRUE, stack = TRUE)
  addStyle(wbl, sh_name, style = createStyle(numFmt = "0.00"), rows = 2:(nrow(dfl)+1), cols = 1:ncol(dfl), gridExpand = TRUE, stack = TRUE)
}

# function for formatting table into Excel with hyperlinks for protein accession numbers
format_table3 <- function (wbl, sh_name, df_data) {
  dfl <- df_data
  dfl[1:nrow(dfl),1] <- paste0("=HYPERLINK(\"https://www.uniprot.org/uniprot/",  sub("^([^_]*).*", "\\1", dfl[1:nrow(dfl),1]), "\", \"", dfl[1:nrow(dfl),1], "\")")
  class(dfl[,1]) <- c(class(dfl[,1]), "formula")
  if (!any(sh_name %in% names(wbl))) addWorksheet(wbl, sheetName = sh_name)
  writeDataTable(wbl, sheet = sh_name, x = dfl)
  addStyle(wbl, sh_name, style = createStyle(halign = "CENTER", valign = "TOP", border = "TopBottomLeftRight", wrapText = FALSE), rows = 1:(nrow(dfl)+1), cols = as.vector(which(sapply(dfl, is.numeric))), gridExpand = TRUE, stack = TRUE)
  addStyle(wbl, sh_name, style = createStyle(halign = "CENTER", valign = "TOP", border = "TopBottomLeftRight", wrapText = TRUE), rows = 1:1, cols = as.vector(which(sapply(dfl, is.numeric))), gridExpand = TRUE, stack = TRUE)
  addStyle(wbl, sh_name, style = createStyle(numFmt = "0.00"), rows = 2:(nrow(dfl)+1), cols = 1:ncol(dfl), gridExpand = TRUE, stack = TRUE)
}

# function for plots into Excel sheet
plot_figure_Excel <- function(wbl, shl, fig_xy = c("A",1), fig_width = 6, fig_height = 6) {
  addWorksheet(wbl, sheetName = shl, gridLines = FALSE)
  insertPlot(wbl, shl, xy = fig_xy, width = fig_width, height = fig_height, fileType = "png", units = "in", dpi = 600)
}

# function for plotting the ggplot2 graph into PowerPoint figure
plot_ggobj_PowerPoint <- function (pptx_obj_local, graph_local, pptx_file_local) {
  vec_gr_local <- dml(ggobj = graph_local)
  pptx_obj_local %>%
    add_slide(layout = "Nadpis a obsah", master = "lectures_08") %>%
    ph_with(vec_gr_local, location = ph_location_fullsize()) %>%
    print(target = pptx_file_local)
}

# settings
MQ_files_export <- c("export_MQ_ctrl_DCM.csv", "export_MQ_LVRRpm.csv")  # file(s) with proteins selected from MaxQuant and Perseus analysis
training_portion <- 0.75  # portion of the data for the regression model training
cycles_no <- 100  # number of simulations - i.e. random selections of training and testing subsets of provided data set
eval_dfa_overview_all <- data.frame() # overview of all testing simulations
alpha_val <- 0.5  # threshold value for predicting model decision

for (fa_name in MQ_files_export) {
  wb <- createWorkbook()  # a handle for Excel workbook for results export
  df_rocs <- data.frame(FPR = as.numeric(), TPR = as.numeric(), sim_no = as.numeric())  # data frame containing ROC curves data for optimal model for individual simulations
  # data processing
  dfa1 <- read.delim(fa_name, header = TRUE, sep = "\t", dec = ".", stringsAsFactor = FALSE, as.is = T)  # reading the file with data into a data frame
  col_types_a <- sub("T","character",sub("N","integer",sub("C","character",sub("E","numeric",
    sub("#!\\{Type\\}", "", as.character(filter(dfa1, row_number() == 1)))))))  # extracting and converting the column data type from MaxQuant file (second line) to a vector type for R
  # obtaining the sample group information
  if (any(grepl("ctrl|DCM|healthy", as.character(filter(dfa1, row_number() == 2)[which(grepl("LFQ.*", names(dfa1)))])))) {
    sample_group_names_a <- sub("ctrl", "healthy", sub("DCM", "DCM", sub("#!\\{C:Group1\\}", "", as.character(filter(dfa1, row_number() == 2)[which(grepl("LFQ.*", names(dfa1)))]))))
    pos_name <- "DCM"
    neg_name <- "healthy"
  } else if (any(grepl("fatal|improved", as.character(filter(dfa1, row_number() == 2)[which(grepl("LFQ.*", names(dfa1)))])))) {
    sample_group_names_a <- sub("improved", "LVRR_plus", sub("fatal", "LVRR_minus", sub("#!\\{C:Group1\\}", "", as.character(filter(dfa1, row_number() == 2)[which(grepl("LFQ.*", names(dfa1)))]))))  # obtaining the sample group information
    pos_name <- "LVRR_plus"
    neg_name <- "LVRR_minus"
  }
  int_cols_a <- names(dfa1)[grepl("LFQ.*", names(dfa1))]  # LFQ intensity containing columns
  dfa1 <- dfa1 %>%
    slice(3:nrow(dfa1)) %>% # removing the second and third line with column types (from MaxQuant)
    mutate_all(list(~type.convert(as.character(.), as.is = T)))  # conversion of columns from char type to corresponding (e.g. numeric types)
  dfa2 <- as.data.frame(t(dfa1))  ## transposing the data frame with obtained protein results from LFQ analysis
  names(dfa2) <- gsub(";","_", dfa2["Protein.IDs",])  # renaming the column names properly according to the protein ID of the measured protein intensity in the LFQ analysis
  dfa3 <- dfa2[grepl("LFQ.*", rownames(dfa2)), ]  # selecting only the protein--LFQ intensity data frame
  dfa3 <- mutate_at(dfa3, 1:ncol(dfa3), as.numeric)  # converting the logarithmed values from char type to numeric type (important for proper glmnet computation!!)
  dfa3$sample_groups <- sample_group_names_a  # adding a grouping description for measured samples
  sample_names <- gsub("^LFQ.intensity.", "", rownames(dfa3))
  protein_names <- colnames(dfa3)[1:ncol(dfa3)-1]
  # data frames for exported information  
  sel_train_samples <- data.frame(samples = sample_names)
  lambda_and_coeffs <- data.frame(lam_coefs = c("lambda_par", "intercept", protein_names))
  res_dfa_all <- data.frame(samples = sample_names, groups = sample_group_names_a)
  rownames(res_dfa_all) <- res_dfa_all$samples
  eval_dfa <- data.frame(test.data.portion = as.numeric(), index = as.numeric(), comparison.mean = as.numeric())
  i <- 0
  for (i in 1:cycles_no) {
    set.seed(123 + i)  # setting random selection of training and testing samples
    training.samples.a <- dfa3$sample_groups %>% 
      createDataPartition(p = training_portion, list = FALSE)
    train.data.a  <- dfa3[training.samples.a, ]
    test.data.a <- dfa3[-training.samples.a, ]
    training.data.a.logical <- rep(F, length(sample_names))
    training.data.a.logical[training.samples.a] <- T
    training.data.a.names <- sample_names[training.samples.a]
    test.data.a.names <- sample_names[-training.samples.a]
    sel_train_samples <- cbind(sel_train_samples, training.data.a.logical)
    colnames(sel_train_samples)[i + 1] <- paste0("TS", i)
    # learning the model on train data
    x.a <- model.matrix(sample_groups~., train.data.a)[,-1]  # dummy code categorical predictor variables
    y.a <- ifelse(train.data.a$sample_groups == pos_name, 1, 0)  # convert the sample type to a numerical variable
    cv.lasso.a <- cv.glmnet(x.a, y.a, alpha = 1, family = "binomial", type.measure = "auc", keep = TRUE) # finding the best lambda using cross-validation
    # obtaining and plotting ROCs curves
    rocs.a <- roc.glmnet(cv.lasso.a$fit.preval, newy = y.a)
    df_bra <- rocs.a[[cv.lasso.a$index["min",]]]  # data of the ROC curve for the best lambda
    df_rocs <- rbind(df_rocs, cbind(df_bra, sim_no = i))  # adding the ROC curve data of the actual simulation to all ROC curves data frame
    model.a <- glmnet(x.a, y.a, alpha = 1, family = "binomial", lambda = cv.lasso.a$lambda.min)  # fiting the final model on the training data
    lambda_and_coeffs <- cbind(lambda_and_coeffs, c(cv.lasso.a$lambda.min, as.vector(as.matrix(coef(model.a)[]))))
    colnames(lambda_and_coeffs)[i + 1] <- paste0("lambda and coeff TS", i)
    # making predictions on the test data
    x.a.test <- model.matrix(sample_groups~., test.data.a)[,-1]
    y.a.test <- ifelse(test.data.a$sample_groups == pos_name, 1, 0)  # convert the sample type to a numerical variable
    probabilities.a <- model.a %>% predict(newx = x.a.test)
    predicted.classes.a <- ifelse(probabilities.a > alpha_val, pos_name, neg_name)
    res_dfa <- data.frame(Samples = test.data.a.names, Observed.test.classes = test.data.a$sample_groups, Predicted.test.classes = as.vector(predicted.classes.a))
    eval_dfa[nrow(eval_dfa) + 1,] <- c(training_portion, i, mean(res_dfa$Observed.test.classes == res_dfa$Predicted.test.classes))
    # summary of the predicted values for all sample selections
    res_dfa_all[test.data.a.names, "predicted_values"] <- as.vector(predicted.classes.a)
    colnames(res_dfa_all)[i + 2] <- paste0("predicted TS", i)
  }
  # plotting ROCs curves for all simulations
  graph <- ggplot(df_rocs) + 
    geom_line(aes(x = FPR, y = TPR, group = sim_no, color = sim_no)) + 
    theme_classic() +
    theme(axis.text = element_text(size = 14), axis.title = element_text(size = 16,face = "bold"),
          panel.background = element_rect(colour = "black", size = 1, fill = NA), legend.position="none") +
    labs(title = "", x = "FPR", y = "TPR") +
    scale_color_gradientn(colours = rainbow(5))
  # saving the ROC curves overlays for particular data input (set only for 2 files here)
  switch(which(MQ_files_export == fa_name),
         gr1 <- graph, 
         gr2 <- graph)
  print(graph)
  # plot_ggobj_PowerPoint(pptx_presentation, graph, "figures_all.pptx")  # printing ROCs graphs to PowerPoint
  # exported data tables of protein LFQ intensities and other information
  format_table2(wb, "dfa1", dfa1)
  format_table2(wb, "dfa2", dfa2)
  format_table2(wb, "dfa3", dfa3)
  # export of processing information from elastic net logistic regression
  format_table2(wb, "training_samples", sel_train_samples)
  format_table3(wb, "lambda_and_coefficients", lambda_and_coeffs)
  format_table2(wb, "obs_vs_pred", res_dfa_all)
  
  # an estimate of the model accuracy
  eval_dfa_overview <- pivot_wider(eval_dfa, names_from = test.data.portion, values_from = comparison.mean)
  apply(eval_dfa_overview[2:ncol(eval_dfa_overview)], 2, mean)
  apply(eval_dfa_overview[2:ncol(eval_dfa_overview)], 2, sd)
  if (nrow(eval_dfa_overview_all) == 0) {
    eval_dfa_overview_all <- cbind(eval_dfa_overview, paste0(pos_name, " vs. ", neg_name))
  } else {
    eval_dfa_overview_all <- rbind(eval_dfa_overview_all, set_names(cbind(eval_dfa_overview, paste0(pos_name, " vs. ", neg_name)), names(eval_dfa_overview_all)))
  }
  addWorksheet(wb, sheetName = "evaluation_overview")
  summary_df <- as.data.frame(apply(eval_dfa_overview, 2, summary))
  summary_df <- as.data.frame(cbind(rownames(summary_df), summary_df[,2]))
  summary_df[,2] <- as.numeric(summary_df[,2])
  colnames(summary_df) <- c("stat. par.", training_portion)
  writeDataTable(wb, x = summary_df, sheet = "evaluation_overview", startRow = 1, startCol = 1)
  writeDataTable(wb, x = eval_dfa_overview, sheet = "evaluation_overview", startRow = 10, startCol = 1)
  addStyle(wb, sheet = "evaluation_overview", style = createStyle(numFmt = "0.00"), rows = 2:(nrow(eval_dfa_overview)+ 1 + 11), cols = 2:ncol(eval_dfa_overview), gridExpand = TRUE, stack = TRUE)
  activeSheet(wb) <- "evaluation_overview"
  # drawing a histogram of model accuracy
  par(mfrow = c(1, 1))
  graph <- hist(eval_dfa_overview[[2]], main = names(eval_dfa_overview)[2], xlim = c(0,1), ylim = c(0,cycles_no))
  plot_figure_Excel(wb, "histogram")
  graph <- ggplot(eval_dfa_overview, aes(x = paste0(pos_name, " vs. ", neg_name), eval_dfa_overview[[2]])) +
    geom_violin(scale = "count") +
    geom_boxplot(width=0.1) +
    stat_summary(fun.y=mean, geom="point", size=2, color="red") +
    geom_jitter(shape=16, height = 0, width = 0.1) +
    scale_color_brewer(palette="Dark2") + theme_classic() +
    labs(title = "Simulations", x = "Sample groups", y = "Agreement")
  print(graph)
  plot_figure_Excel(wb, "violin")
  # saving the excel workbook
  saveWorkbook(wb, paste0("results_", gsub(".csv","", fa_name), ".xlsx"), overwrite = TRUE)
}

# violin plot for showing the distributions of model efficiency
names(eval_dfa_overview_all) <- c("index", "Agreement", "Regression")
graph <- ggplot(eval_dfa_overview_all, aes(x = factor(Regression), Agreement)) +
  geom_violin(scale = "count") +
  geom_boxplot(width=0.1) +
  stat_summary(fun.y=mean, geom="point", size=3, color="red") +
  geom_jitter(shape=16, height = 0, width = 0.15, size = 1.8) +
  scale_color_brewer(palette="Dark2") + theme_classic() +
  theme(axis.text = element_text(size = 14), axis.title = element_text(size = 16,face = "bold")) +
  labs(title = "", x = "Sample groups", y = "Agreement")
print(graph)
plot_ggobj_PowerPoint(pptx_presentation, graph, "figures_all.pptx")

# printing ROC curves in a single plot
roc_graph <- ggarrange(gr1, gr2,
               labels = c("DCM vs. healthy", "LVRR+ vs. LVRR-"),
               font.label = list(size = 18, color = "black", face = "bold", family = NULL),
               label.x = 0.52,
               hjust = 0.45,
               ncol = 1, nrow = 2)
print(roc_graph)
plot_ggobj_PowerPoint(pptx_presentation, roc_graph, "figures_all.pptx")  # printing ROC curves in a single plot to PowerPoint
